# Supplementary material for: Diurnal Change of the Photosynthetic Light-Response Curve of Buckbean (Menyanthes trifoliata), an Emergent Aquatic Plant
Source: Plants (Basel). 2022 Jan 10;11(2):174. doi: 10.3390/plants11020174 (PMC8779618; doi:10.3390/plants11020174)
Supplement: Supplementary file 1 [file plants-11-00174-s001.zip]

Archive with 1 entries (1 files):
- plants-1509508-supplementary.csv
