# Supplementary material for: Diurnal Change of the Photosynthetic Light-Response Curve of Buckbean (Menyanthes trifoliata), an Emergent Aquatic Plant
Source: Plants (Basel). 2022 Jan 10;11(2):174. doi: 10.3390/plants11020174 (PMC8779618; doi:10.3390/plants11020174)
Supplement: Supplementary file 1 [file plants-11-00174-s001.zip › plants-1509508-supplementary.csv]

Data from: Diurnal Change of the Photosynthetic Light-Response Curve of Buckbean (Menyanthes trifoliata), an Emergent Aquatic Plant. Authors: Azumi Okamoto, Kohei Koyama, and Narayan Bhusal. Plants 2022, 11(2), 174; https://doi.org/10.3390/plants11020174	symbol	unit	definition	data_ID	species	investigator	location	date	date_actual	leaflet_ID	measurement	time_HHMM	minutes_round	minutes_from_0	PPFD	PARi	Photo	Cond	Trmmol	VpdL	Tair	Tleaf	RH_R	RH_S	minutes_T_atm	time_T_atm	T_atm	RH_atm	LI6400_Obs	LI6400_HHMMSS	LI6400_FTime	LI6400_Photo	LI6400_Cond	LI6400_Ci	LI6400_Trmmol	LI6400_VpdL	LI6400_Area	LI6400_StmRat	LI6400_BLCond	LI6400_Tair	LI6400_Tleaf	LI6400_TBlk	LI6400_Tirga	LI6400_CO2R	LI6400_CO2S	LI6400_DCO2	LI6400_H2OR	LI6400_H2OS	LI6400_RH_R
	data_ID		Unique number assigned to each raw	1	Menyathes trifoliata	OKAMOTO Azumi; KOYAMA Kohei	Hakuryo pond in Obihiro Univ. Agr. Vet. Med.	210719	210719				300	303											303.000000000000000000000000000000	05h03m	23.000000000000000000000000000000	81.000000000000000000000000000000
	species		Species name	2	Menyathes trifoliata	OKAMOTO Azumi; KOYAMA Kohei	Hakuryo pond in Obihiro Univ. Agr. Vet. Med.	210719	210719				350	345											345.000000000000000000000000000000	05h45m	23.000000000000000000000000000000	81.000000000000000000000000000000
	investigator		Name of the investigator	3	Menyathes trifoliata	OKAMOTO Azumi; KOYAMA Kohei	Hakuryo pond in Obihiro Univ. Agr. Vet. Med.	210719	210719	5	1	06h01m	360	361			8.690000000000000000000000000000	0.189000000000000000000000000000	2.070000000000000000000000000000	1.140000000000000000000000000000	23.270000000000000000000000000000	26.580000000000000000000000000000	73.750000000000000000000000000000	82.220000000000000000000000000000					6.000000000000000000000000000000	0.250891203703704000000000000000	3843.000000000000000000000000000000	8.690000000000000000000000000000	0.189000000000000000000000000000	305.000000000000000000000000000000	2.070000000000000000000000000000	1.140000000000000000000000000000	6.000000000000000000000000000000	1.000000000000000000000000000000	2.840000000000000000000000000000	23.270000000000000000000000000000	26.580000000000000000000000000000	22.310000000000000000000000000000	26.130000000000000000000000000000	400.510000000000000000000000000000	389.120000000000000000000000000000	-11.390000000000000000000000000000	21.066000000000000000000000000000	23.485000000000000000000000000000	73.750000000000000000000000000000
	location		Location of the study site	4	Menyathes trifoliata	OKAMOTO Azumi; KOYAMA Kohei	Hakuryo pond in Obihiro Univ. Agr. Vet. Med.	210719	210719	5	1	06h02m	360	362		1500.000000000000000000000000000000	8.680000000000000000000000000000	0.189000000000000000000000000000	1.970000000000000000000000000000	1.080000000000000000000000000000	23.240000000000000000000000000000	26.300000000000000000000000000000	74.200000000000000000000000000000	82.290000000000000000000000000000					7.000000000000000000000000000000	0.251747685185185000000000000000	3917.500000000000000000000000000000	8.680000000000000000000000000000	0.189000000000000000000000000000	305.000000000000000000000000000000	1.970000000000000000000000000000	1.080000000000000000000000000000	6.000000000000000000000000000000	1.000000000000000000000000000000	2.840000000000000000000000000000	23.240000000000000000000000000000	26.300000000000000000000000000000	22.320000000000000000000000000000	26.110000000000000000000000000000	400.520000000000000000000000000000	389.190000000000000000000000000000	-11.330000000000000000000000000000	21.156000000000000000000000000000	23.461000000000000000000000000000	74.200000000000000000000000000000
	date	YYMMDD	Date for caluculation (see the main text)	5	Menyathes trifoliata	OKAMOTO Azumi; KOYAMA Kohei	Hakuryo pond in Obihiro Univ. Agr. Vet. Med.	210719	210719	5	1	06h03m	360	363		1000.000000000000000000000000000000	8.430000000000000000000000000000	0.182000000000000000000000000000	1.680000000000000000000000000000	0.955000000000000000000000000000	23.200000000000000000000000000000	25.550000000000000000000000000000	74.740000000000000000000000000000	81.650000000000000000000000000000					8.000000000000000000000000000000	0.252662037037037000000000000000	3996.000000000000000000000000000000	8.430000000000000000000000000000	0.182000000000000000000000000000	306.000000000000000000000000000000	1.680000000000000000000000000000	0.955000000000000000000000000000	6.000000000000000000000000000000	1.000000000000000000000000000000	2.840000000000000000000000000000	23.200000000000000000000000000000	25.550000000000000000000000000000	22.320000000000000000000000000000	26.100000000000000000000000000000	400.550000000000000000000000000000	389.650000000000000000000000000000	-10.900000000000000000000000000000	21.260000000000000000000000000000	23.226000000000000000000000000000	74.740000000000000000000000000000
	date_actual	YYMMDD	Date actually measured	6	Menyathes trifoliata	OKAMOTO Azumi; KOYAMA Kohei	Hakuryo pond in Obihiro Univ. Agr. Vet. Med.	210719	210719	5	1	06h04m	360	364		750.000000000000000000000000000000	8.180000000000000000000000000000	0.178000000000000000000000000000	1.490000000000000000000000000000	0.868000000000000000000000000000	23.140000000000000000000000000000	25.010000000000000000000000000000	75.200000000000000000000000000000	81.370000000000000000000000000000					9.000000000000000000000000000000	0.253460648148148000000000000000	4065.500000000000000000000000000000	8.180000000000000000000000000000	0.178000000000000000000000000000	308.000000000000000000000000000000	1.490000000000000000000000000000	0.868000000000000000000000000000	6.000000000000000000000000000000	1.000000000000000000000000000000	2.840000000000000000000000000000	23.140000000000000000000000000000	25.010000000000000000000000000000	22.310000000000000000000000000000	26.090000000000000000000000000000	400.580000000000000000000000000000	390.060000000000000000000000000000	-10.510000000000000000000000000000	21.320000000000000000000000000000	23.067000000000000000000000000000	75.200000000000000000000000000000
	leaflet_ID		Unique number assigned to each individual leaf (one leaflet was selected for each leaf). ID = categorical variable (e.g., the distance between ID = 100 and 101 may not be closer than 1 and 100), if "above", the raw shows the data for PPFD above the stand.	7	Menyathes trifoliata	OKAMOTO Azumi; KOYAMA Kohei	Hakuryo pond in Obihiro Univ. Agr. Vet. Med.	210719	210719	5	1	06h06m	370	366		500.000000000000000000000000000000	7.710000000000000000000000000000	0.176000000000000000000000000000	1.310000000000000000000000000000	0.769000000000000000000000000000	23.070000000000000000000000000000	24.400000000000000000000000000000	75.760000000000000000000000000000	81.190000000000000000000000000000					10.000000000000000000000000000000	0.254421296296296000000000000000	4148.500000000000000000000000000000	7.710000000000000000000000000000	0.176000000000000000000000000000	313.000000000000000000000000000000	1.310000000000000000000000000000	0.769000000000000000000000000000	6.000000000000000000000000000000	1.000000000000000000000000000000	2.840000000000000000000000000000	23.070000000000000000000000000000	24.400000000000000000000000000000	22.320000000000000000000000000000	26.080000000000000000000000000000	400.520000000000000000000000000000	390.660000000000000000000000000000	-9.860000000000000000000000000000	21.386000000000000000000000000000	22.919000000000000000000000000000	75.760000000000000000000000000000
	measurement		Measurement round (e.g., 1 = the 1st measurement within each day)	8	Menyathes trifoliata	OKAMOTO Azumi; KOYAMA Kohei	Hakuryo pond in Obihiro Univ. Agr. Vet. Med.	210719	210719	5	1	06h07m	370	367		250.000000000000000000000000000000	6.230000000000000000000000000000	0.173000000000000000000000000000	1.150000000000000000000000000000	0.689000000000000000000000000000	23.010000000000000000000000000000	23.890000000000000000000000000000	76.210000000000000000000000000000	81.010000000000000000000000000000					11.000000000000000000000000000000	0.255266203703704000000000000000	4221.500000000000000000000000000000	6.230000000000000000000000000000	0.173000000000000000000000000000	328.000000000000000000000000000000	1.150000000000000000000000000000	0.689000000000000000000000000000	6.000000000000000000000000000000	1.000000000000000000000000000000	2.840000000000000000000000000000	23.010000000000000000000000000000	23.890000000000000000000000000000	22.320000000000000000000000000000	26.070000000000000000000000000000	400.500000000000000000000000000000	392.480000000000000000000000000000	-8.020000000000000000000000000000	21.438000000000000000000000000000	22.790000000000000000000000000000	76.210000000000000000000000000000
	time_HHMM	HHMM	Time (e.g., 06h01m = 6:01 a.m.)	9	Menyathes trifoliata	OKAMOTO Azumi; KOYAMA Kohei	Hakuryo pond in Obihiro Univ. Agr. Vet. Med.	210719	210719	5	1	06h08m	370	368		125.000000000000000000000000000000	4.290000000000000000000000000000	0.173000000000000000000000000000	1.060000000000000000000000000000	0.639000000000000000000000000000	22.970000000000000000000000000000	23.570000000000000000000000000000	76.530000000000000000000000000000	80.980000000000000000000000000000					12.000000000000000000000000000000	0.255960648148148000000000000000	4282.000000000000000000000000000000	4.290000000000000000000000000000	0.173000000000000000000000000000	349.000000000000000000000000000000	1.060000000000000000000000000000	0.639000000000000000000000000000	6.000000000000000000000000000000	1.000000000000000000000000000000	2.840000000000000000000000000000	22.970000000000000000000000000000	23.570000000000000000000000000000	22.320000000000000000000000000000	26.070000000000000000000000000000	400.670000000000000000000000000000	395.010000000000000000000000000000	-5.650000000000000000000000000000	21.475000000000000000000000000000	22.723000000000000000000000000000	76.530000000000000000000000000000
	minutes_round	minutes	Number of minutes passed from 0:00 (rounded)	10	Menyathes trifoliata	OKAMOTO Azumi; KOYAMA Kohei	Hakuryo pond in Obihiro Univ. Agr. Vet. Med.	210719	210719	5	1	06h09m	370	369		63.000000000000000000000000000000	2.640000000000000000000000000000	0.173000000000000000000000000000	1.020000000000000000000000000000	0.608000000000000000000000000000	22.930000000000000000000000000000	23.370000000000000000000000000000	76.750000000000000000000000000000	81.010000000000000000000000000000					13.000000000000000000000000000000	0.256608796296296000000000000000	4337.500000000000000000000000000000	2.640000000000000000000000000000	0.173000000000000000000000000000	368.000000000000000000000000000000	1.020000000000000000000000000000	0.608000000000000000000000000000	6.000000000000000000000000000000	1.000000000000000000000000000000	2.840000000000000000000000000000	22.930000000000000000000000000000	23.370000000000000000000000000000	22.310000000000000000000000000000	26.070000000000000000000000000000	400.690000000000000000000000000000	397.030000000000000000000000000000	-3.660000000000000000000000000000	21.486000000000000000000000000000	22.677000000000000000000000000000	76.750000000000000000000000000000
	minutes_from_0	minutes	Number of minutes passed from 0:00	11	Menyathes trifoliata	OKAMOTO Azumi; KOYAMA Kohei	Hakuryo pond in Obihiro Univ. Agr. Vet. Med.	210719	210719	5	1	06h10m	370	370		32.000000000000000000000000000000	1.490000000000000000000000000000	0.173000000000000000000000000000	0.982000000000000000000000000000	0.588000000000000000000000000000	22.910000000000000000000000000000	23.240000000000000000000000000000	76.940000000000000000000000000000	81.060000000000000000000000000000					14.000000000000000000000000000000	0.257511574074074000000000000000	4415.500000000000000000000000000000	1.490000000000000000000000000000	0.173000000000000000000000000000	380.000000000000000000000000000000	0.982000000000000000000000000000	0.588000000000000000000000000000	6.000000000000000000000000000000	1.000000000000000000000000000000	2.840000000000000000000000000000	22.910000000000000000000000000000	23.240000000000000000000000000000	22.320000000000000000000000000000	26.070000000000000000000000000000	400.660000000000000000000000000000	398.410000000000000000000000000000	-2.250000000000000000000000000000	21.505000000000000000000000000000	22.657000000000000000000000000000	76.940000000000000000000000000000
	PPFD	micromol photon m-2 s-1	Photosynthetic photon flux density (PPFD) incident on the leaflet surfaces (leaf #5, #6, #8) or on the horizontal surface above the stand ("above")	12	Menyathes trifoliata	OKAMOTO Azumi; KOYAMA Kohei	Hakuryo pond in Obihiro Univ. Agr. Vet. Med.	210719	210719	5	1	06h13m	370	373		0.000000000000000000000000000000	-0.055600000000000000000000000000	0.171000000000000000000000000000	0.969000000000000000000000000000	0.588000000000000000000000000000	23.100000000000000000000000000000	23.280000000000000000000000000000	76.330000000000000000000000000000	80.350000000000000000000000000000					16.000000000000000000000000000000	0.259074074074074000000000000000	4550.500000000000000000000000000000	-0.055600000000000000000000000000	0.171000000000000000000000000000	397.000000000000000000000000000000	0.969000000000000000000000000000	0.588000000000000000000000000000	6.000000000000000000000000000000	1.000000000000000000000000000000	2.840000000000000000000000000000	23.100000000000000000000000000000	23.280000000000000000000000000000	22.390000000000000000000000000000	26.110000000000000000000000000000	400.880000000000000000000000000000	400.480000000000000000000000000000	-0.400000000000000000000000000000	21.591000000000000000000000000000	22.727000000000000000000000000000	76.330000000000000000000000000000
	PARi	micromol photon m-2 s-1	PPFD supplied by LED light source LI-6400-02B (recorded by LI-6400)	13	Menyathes trifoliata	OKAMOTO Azumi; KOYAMA Kohei	Hakuryo pond in Obihiro Univ. Agr. Vet. Med.	210719	210719				380	375											375.000000000000000000000000000000	06h15m	24.900000000000000000000000000000	82.000000000000000000000000000000
	Photo	micromol CO2 m-2 s-1	Net photosynthetic rate (recorded by LI-6400)	14	Menyathes trifoliata	OKAMOTO Azumi; KOYAMA Kohei	Hakuryo pond in Obihiro Univ. Agr. Vet. Med.	210719	210719				400	396											396.000000000000000000000000000000	06h36m	25.100000000000000000000000000000	78.400000000000000000000000000000
	Cond	mol H2O m-2 s-1	Stomatal conductance (recorded by LI-6400)	15	Menyathes trifoliata	OKAMOTO Azumi; KOYAMA Kohei	Hakuryo pond in Obihiro Univ. Agr. Vet. Med.	210719	210719	6	1	07h10m	430	430			9.710000000000000000000000000000	0.190000000000000000000000000000	2.980000000000000000000000000000	1.610000000000000000000000000000	26.780000000000000000000000000000	30.970000000000000000000000000000	71.980000000000000000000000000000	81.830000000000000000000000000000					19.000000000000000000000000000000	0.299120370370370000000000000000	8009.500000000000000000000000000000	9.710000000000000000000000000000	0.190000000000000000000000000000	292.000000000000000000000000000000	2.980000000000000000000000000000	1.610000000000000000000000000000	6.000000000000000000000000000000	1.000000000000000000000000000000	2.840000000000000000000000000000	26.780000000000000000000000000000	30.970000000000000000000000000000	25.160000000000000000000000000000	31.200000000000000000000000000000	400.190000000000000000000000000000	387.150000000000000000000000000000	-13.040000000000000000000000000000	25.342000000000000000000000000000	28.811000000000000000000000000000	71.980000000000000000000000000000
	Trmmol	mmol H2O m-2 s-1	Transpiration rate (recorded by LI-6400)	16	Menyathes trifoliata	OKAMOTO Azumi; KOYAMA Kohei	Hakuryo pond in Obihiro Univ. Agr. Vet. Med.	210719	210719	6	1	07h11m	430	431		1500.000000000000000000000000000000	9.520000000000000000000000000000	0.193000000000000000000000000000	2.970000000000000000000000000000	1.590000000000000000000000000000	26.980000000000000000000000000000	30.930000000000000000000000000000	71.480000000000000000000000000000	81.210000000000000000000000000000					20.000000000000000000000000000000	0.299884259259259000000000000000	8076.500000000000000000000000000000	9.520000000000000000000000000000	0.193000000000000000000000000000	295.000000000000000000000000000000	2.970000000000000000000000000000	1.590000000000000000000000000000	6.000000000000000000000000000000	1.000000000000000000000000000000	2.840000000000000000000000000000	26.980000000000000000000000000000	30.930000000000000000000000000000	25.360000000000000000000000000000	31.440000000000000000000000000000	400.080000000000000000000000000000	387.280000000000000000000000000000	-12.810000000000000000000000000000	25.472000000000000000000000000000	28.938000000000000000000000000000	71.480000000000000000000000000000
	VpdL	kPa	Vapor pressure deficit based on leaf temperature (recorded by LI-6400)	17	Menyathes trifoliata	OKAMOTO Azumi; KOYAMA Kohei	Hakuryo pond in Obihiro Univ. Agr. Vet. Med.	210719	210719	6	1	07h12m	430	432		1000.000000000000000000000000000000	9.380000000000000000000000000000	0.191000000000000000000000000000	2.720000000000000000000000000000	1.470000000000000000000000000000	27.090000000000000000000000000000	30.380000000000000000000000000000	71.330000000000000000000000000000	80.160000000000000000000000000000					21.000000000000000000000000000000	0.300474537037037000000000000000	8127.000000000000000000000000000000	9.380000000000000000000000000000	0.191000000000000000000000000000	296.000000000000000000000000000000	2.720000000000000000000000000000	1.470000000000000000000000000000	6.000000000000000000000000000000	1.000000000000000000000000000000	2.840000000000000000000000000000	27.090000000000000000000000000000	30.380000000000000000000000000000	25.510000000000000000000000000000	31.650000000000000000000000000000	400.020000000000000000000000000000	387.500000000000000000000000000000	-12.520000000000000000000000000000	25.577000000000000000000000000000	28.745000000000000000000000000000	71.330000000000000000000000000000
	Tair	degree Celsius	Temperature of the air flow into the chamber of LI-6400 (recorded by LI-6400)	18	Menyathes trifoliata	OKAMOTO Azumi; KOYAMA Kohei	Hakuryo pond in Obihiro Univ. Agr. Vet. Med.	210719	210719	6	1	07h13m	430	433		750.000000000000000000000000000000	9.370000000000000000000000000000	0.188000000000000000000000000000	2.510000000000000000000000000000	1.380000000000000000000000000000	27.170000000000000000000000000000	29.960000000000000000000000000000	71.300000000000000000000000000000	79.430000000000000000000000000000					22.000000000000000000000000000000	0.301145833333333000000000000000	8185.500000000000000000000000000000	9.370000000000000000000000000000	0.188000000000000000000000000000	296.000000000000000000000000000000	2.510000000000000000000000000000	1.380000000000000000000000000000	6.000000000000000000000000000000	1.000000000000000000000000000000	2.840000000000000000000000000000	27.170000000000000000000000000000	29.960000000000000000000000000000	25.630000000000000000000000000000	31.840000000000000000000000000000	400.180000000000000000000000000000	387.770000000000000000000000000000	-12.410000000000000000000000000000	25.693000000000000000000000000000	28.623000000000000000000000000000	71.300000000000000000000000000000
	Tleaf	degree Celsius	Leaf temperature (recorded by LI-6400)	19	Menyathes trifoliata	OKAMOTO Azumi; KOYAMA Kohei	Hakuryo pond in Obihiro Univ. Agr. Vet. Med.	210719	210719	6	1	07h14m	430	434		500.000000000000000000000000000000	8.650000000000000000000000000000	0.186000000000000000000000000000	2.300000000000000000000000000000	1.270000000000000000000000000000	27.220000000000000000000000000000	29.480000000000000000000000000000	71.450000000000000000000000000000	78.860000000000000000000000000000					23.000000000000000000000000000000	0.301840277777778000000000000000	8245.500000000000000000000000000000	8.650000000000000000000000000000	0.186000000000000000000000000000	303.000000000000000000000000000000	2.300000000000000000000000000000	1.270000000000000000000000000000	6.000000000000000000000000000000	1.000000000000000000000000000000	2.840000000000000000000000000000	27.220000000000000000000000000000	29.480000000000000000000000000000	25.730000000000000000000000000000	31.970000000000000000000000000000	400.030000000000000000000000000000	388.570000000000000000000000000000	-11.460000000000000000000000000000	25.818000000000000000000000000000	28.496000000000000000000000000000	71.450000000000000000000000000000
	RH_R	%	Relative humidity the air flow into the chamber of LI-6400 (recorded by LI-6400)	20	Menyathes trifoliata	OKAMOTO Azumi; KOYAMA Kohei	Hakuryo pond in Obihiro Univ. Agr. Vet. Med.	210719	210719	6	1	07h15m	440	435		250.000000000000000000000000000000	6.630000000000000000000000000000	0.184000000000000000000000000000	2.090000000000000000000000000000	1.170000000000000000000000000000	27.230000000000000000000000000000	28.990000000000000000000000000000	71.680000000000000000000000000000	78.420000000000000000000000000000					24.000000000000000000000000000000	0.302453703703704000000000000000	8298.500000000000000000000000000000	6.630000000000000000000000000000	0.184000000000000000000000000000	323.000000000000000000000000000000	2.090000000000000000000000000000	1.170000000000000000000000000000	6.000000000000000000000000000000	1.000000000000000000000000000000	2.840000000000000000000000000000	27.230000000000000000000000000000	28.990000000000000000000000000000	25.780000000000000000000000000000	32.090000000000000000000000000000	399.950000000000000000000000000000	391.010000000000000000000000000000	-8.940000000000000000000000000000	25.919000000000000000000000000000	28.355000000000000000000000000000	71.680000000000000000000000000000
	RH_S	%	Relative humidity the air inside the chamber of LI-6400 (recorded by LI-6400)	21	Menyathes trifoliata	OKAMOTO Azumi; KOYAMA Kohei	Hakuryo pond in Obihiro Univ. Agr. Vet. Med.	210719	210719	6	1	07h16m	440	436		125.000000000000000000000000000000	4.130000000000000000000000000000	0.184000000000000000000000000000	1.970000000000000000000000000000	1.110000000000000000000000000000	27.290000000000000000000000000000	28.690000000000000000000000000000	71.770000000000000000000000000000	78.110000000000000000000000000000					25.000000000000000000000000000000	0.303240740740741000000000000000	8366.000000000000000000000000000000	4.130000000000000000000000000000	0.184000000000000000000000000000	349.000000000000000000000000000000	1.970000000000000000000000000000	1.110000000000000000000000000000	6.000000000000000000000000000000	1.000000000000000000000000000000	2.840000000000000000000000000000	27.290000000000000000000000000000	28.690000000000000000000000000000	25.880000000000000000000000000000	32.270000000000000000000000000000	399.990000000000000000000000000000	394.100000000000000000000000000000	-5.890000000000000000000000000000	26.041000000000000000000000000000	28.338000000000000000000000000000	71.770000000000000000000000000000
	minutes_T_atm	minutes	The time when atmospheric temerature (T_atm) was measured, expressed in the nubmer of minutes from 0:00	22	Menyathes trifoliata	OKAMOTO Azumi; KOYAMA Kohei	Hakuryo pond in Obihiro Univ. Agr. Vet. Med.	210719	210719	6	1	07h18m	440	438		63.000000000000000000000000000000	2.040000000000000000000000000000	0.183000000000000000000000000000	1.870000000000000000000000000000	1.060000000000000000000000000000	27.280000000000000000000000000000	28.470000000000000000000000000000	72.190000000000000000000000000000	78.220000000000000000000000000000					26.000000000000000000000000000000	0.304224537037037000000000000000	8451.500000000000000000000000000000	2.040000000000000000000000000000	0.183000000000000000000000000000	371.000000000000000000000000000000	1.870000000000000000000000000000	1.060000000000000000000000000000	6.000000000000000000000000000000	1.000000000000000000000000000000	2.840000000000000000000000000000	27.280000000000000000000000000000	28.470000000000000000000000000000	25.920000000000000000000000000000	32.440000000000000000000000000000	399.830000000000000000000000000000	396.500000000000000000000000000000	-3.340000000000000000000000000000	26.171000000000000000000000000000	28.356000000000000000000000000000	72.190000000000000000000000000000
	time_T_atm	HHMM	The time when atmospheric temerature (T_atm) was measured (e.g., 05h03m = 5:03 a.m.)	23	Menyathes trifoliata	OKAMOTO Azumi; KOYAMA Kohei	Hakuryo pond in Obihiro Univ. Agr. Vet. Med.	210719	210719	6	1	07h18m	440	438		32.000000000000000000000000000000	0.632000000000000000000000000000	0.186000000000000000000000000000	1.870000000000000000000000000000	1.040000000000000000000000000000	27.310000000000000000000000000000	28.420000000000000000000000000000	72.120000000000000000000000000000	78.130000000000000000000000000000					27.000000000000000000000000000000	0.304780092592593000000000000000	8499.000000000000000000000000000000	0.632000000000000000000000000000	0.186000000000000000000000000000	386.000000000000000000000000000000	1.870000000000000000000000000000	1.040000000000000000000000000000	6.000000000000000000000000000000	1.000000000000000000000000000000	2.840000000000000000000000000000	27.310000000000000000000000000000	28.420000000000000000000000000000	25.980000000000000000000000000000	32.580000000000000000000000000000	399.810000000000000000000000000000	398.160000000000000000000000000000	-1.650000000000000000000000000000	26.202000000000000000000000000000	28.386000000000000000000000000000	72.120000000000000000000000000000
	T_atm	degree Celsius	Atmospheric temperature measured at the position of the approximate height of the leaves (0.25 m from the ground), measured using an external thermo-hygrometer.	24	Menyathes trifoliata	OKAMOTO Azumi; KOYAMA Kohei	Hakuryo pond in Obihiro Univ. Agr. Vet. Med.	210719	210719	6	1	07h21m	440	441		0.000000000000000000000000000000	-1.600000000000000000000000000000	0.182000000000000000000000000000	1.790000000000000000000000000000	1.010000000000000000000000000000	27.380000000000000000000000000000	28.350000000000000000000000000000	72.390000000000000000000000000000	78.120000000000000000000000000000					28.000000000000000000000000000000	0.306701388888889000000000000000	8665.000000000000000000000000000000	-1.600000000000000000000000000000	0.182000000000000000000000000000	409.000000000000000000000000000000	1.790000000000000000000000000000	1.010000000000000000000000000000	6.000000000000000000000000000000	1.000000000000000000000000000000	2.840000000000000000000000000000	27.380000000000000000000000000000	28.350000000000000000000000000000	26.070000000000000000000000000000	32.850000000000000000000000000000	399.690000000000000000000000000000	400.740000000000000000000000000000	1.050000000000000000000000000000	26.409000000000000000000000000000	28.500000000000000000000000000000	72.390000000000000000000000000000
	RH_atm	%	Relative humidity measured at the position of the approximate height of the leaves (0.25 m from the ground), measured using an external thermo-hygrometer.	25	Menyathes trifoliata	OKAMOTO Azumi; KOYAMA Kohei	Hakuryo pond in Obihiro Univ. Agr. Vet. Med.	210719	210719				420	423											423.000000000000000000000000000000	07h03m	30.000000000000000000000000000000	62.000000000000000000000000000000
	LI6400_Obs		These "LI6400_" values were the raw dataset recorded by LI-6400. See LI-6400 manuals for the detail and the units of the rest of the parameters.	26	Menyathes trifoliata	OKAMOTO Azumi; KOYAMA Kohei	Hakuryo pond in Obihiro Univ. Agr. Vet. Med.	210719	210719				440	442											442.000000000000000000000000000000	07h22m	30.800000000000000000000000000000	58.000000000000000000000000000000
	LI6400_HHMMSS			27	Menyathes trifoliata	OKAMOTO Azumi; KOYAMA Kohei	Hakuryo pond in Obihiro Univ. Agr. Vet. Med.	210719	210719				450	449											449.000000000000000000000000000000	07h29m	31.500000000000000000000000000000	58.400000000000000000000000000000
	LI6400_FTime			28	Menyathes trifoliata	OKAMOTO Azumi; KOYAMA Kohei	Hakuryo pond in Obihiro Univ. Agr. Vet. Med.	210719	210719	8	1	07h33m	450	453			11.500000000000000000000000000000	0.224000000000000000000000000000	4.910000000000000000000000000000	2.280000000000000000000000000000	31.250000000000000000000000000000	33.230000000000000000000000000000	49.440000000000000000000000000000	61.990000000000000000000000000000					31.000000000000000000000000000000	0.314780092592593000000000000000	9364.500000000000000000000000000000	11.500000000000000000000000000000	0.224000000000000000000000000000	284.000000000000000000000000000000	4.910000000000000000000000000000	2.280000000000000000000000000000	6.000000000000000000000000000000	1.000000000000000000000000000000	2.840000000000000000000000000000	31.250000000000000000000000000000	33.230000000000000000000000000000	30.560000000000000000000000000000	34.970000000000000000000000000000	399.930000000000000000000000000000	383.870000000000000000000000000000	-16.060000000000000000000000000000	22.554000000000000000000000000000	28.280000000000000000000000000000	49.440000000000000000000000000000
	LI6400_Photo			29	Menyathes trifoliata	OKAMOTO Azumi; KOYAMA Kohei	Hakuryo pond in Obihiro Univ. Agr. Vet. Med.	210719	210719	8	1	07h35m	460	455		1500.000000000000000000000000000000	11.400000000000000000000000000000	0.218000000000000000000000000000	4.760000000000000000000000000000	2.270000000000000000000000000000	31.400000000000000000000000000000	33.210000000000000000000000000000	49.600000000000000000000000000000	61.670000000000000000000000000000					32.000000000000000000000000000000	0.316481481481481000000000000000	9511.500000000000000000000000000000	11.400000000000000000000000000000	0.218000000000000000000000000000	283.000000000000000000000000000000	4.760000000000000000000000000000	2.270000000000000000000000000000	6.000000000000000000000000000000	1.000000000000000000000000000000	2.840000000000000000000000000000	31.400000000000000000000000000000	33.210000000000000000000000000000	30.520000000000000000000000000000	35.180000000000000000000000000000	400.010000000000000000000000000000	384.150000000000000000000000000000	-15.870000000000000000000000000000	22.813000000000000000000000000000	28.364000000000000000000000000000	49.600000000000000000000000000000
	LI6400_Cond			30	Menyathes trifoliata	OKAMOTO Azumi; KOYAMA Kohei	Hakuryo pond in Obihiro Univ. Agr. Vet. Med.	210719	210719	8	1	07h37m	460	457		1000.000000000000000000000000000000	11.100000000000000000000000000000	0.211000000000000000000000000000	4.310000000000000000000000000000	2.120000000000000000000000000000	31.340000000000000000000000000000	32.580000000000000000000000000000	50.210000000000000000000000000000	61.180000000000000000000000000000					33.000000000000000000000000000000	0.317812500000000000000000000000	9626.000000000000000000000000000000	11.100000000000000000000000000000	0.211000000000000000000000000000	284.000000000000000000000000000000	4.310000000000000000000000000000	2.120000000000000000000000000000	6.000000000000000000000000000000	1.000000000000000000000000000000	2.840000000000000000000000000000	31.340000000000000000000000000000	32.580000000000000000000000000000	30.560000000000000000000000000000	35.260000000000000000000000000000	400.160000000000000000000000000000	384.860000000000000000000000000000	-15.300000000000000000000000000000	23.020000000000000000000000000000	28.048000000000000000000000000000	50.210000000000000000000000000000
	LI6400_Ci			31	Menyathes trifoliata	OKAMOTO Azumi; KOYAMA Kohei	Hakuryo pond in Obihiro Univ. Agr. Vet. Med.	210719	210719	8	1	07h39m	460	459		750.000000000000000000000000000000	10.800000000000000000000000000000	0.205000000000000000000000000000	3.960000000000000000000000000000	2.000000000000000000000000000000	31.230000000000000000000000000000	32.050000000000000000000000000000	50.920000000000000000000000000000	61.050000000000000000000000000000					34.000000000000000000000000000000	0.318981481481481000000000000000	9727.500000000000000000000000000000	10.800000000000000000000000000000	0.205000000000000000000000000000	285.000000000000000000000000000000	3.960000000000000000000000000000	2.000000000000000000000000000000	6.000000000000000000000000000000	1.000000000000000000000000000000	2.840000000000000000000000000000	31.230000000000000000000000000000	32.050000000000000000000000000000	30.540000000000000000000000000000	35.310000000000000000000000000000	399.960000000000000000000000000000	385.190000000000000000000000000000	-14.770000000000000000000000000000	23.208000000000000000000000000000	27.825000000000000000000000000000	50.920000000000000000000000000000
	LI6400_Trmmol			32	Menyathes trifoliata	OKAMOTO Azumi; KOYAMA Kohei	Hakuryo pond in Obihiro Univ. Agr. Vet. Med.	210719	210719	8	1	07h41m	460	461		500.000000000000000000000000000000	10.100000000000000000000000000000	0.199000000000000000000000000000	3.650000000000000000000000000000	1.890000000000000000000000000000	31.190000000000000000000000000000	31.590000000000000000000000000000	51.500000000000000000000000000000	60.860000000000000000000000000000					35.000000000000000000000000000000	0.320196759259259000000000000000	9831.500000000000000000000000000000	10.100000000000000000000000000000	0.199000000000000000000000000000	290.000000000000000000000000000000	3.650000000000000000000000000000	1.890000000000000000000000000000	6.000000000000000000000000000000	1.000000000000000000000000000000	2.840000000000000000000000000000	31.190000000000000000000000000000	31.590000000000000000000000000000	30.530000000000000000000000000000	35.400000000000000000000000000000	400.050000000000000000000000000000	386.250000000000000000000000000000	-13.790000000000000000000000000000	23.408000000000000000000000000000	27.663000000000000000000000000000	51.500000000000000000000000000000
	LI6400_VpdL			33	Menyathes trifoliata	OKAMOTO Azumi; KOYAMA Kohei	Hakuryo pond in Obihiro Univ. Agr. Vet. Med.	210719	210719	8	1	07h43m	460	463		250.000000000000000000000000000000	7.970000000000000000000000000000	0.194000000000000000000000000000	3.340000000000000000000000000000	1.780000000000000000000000000000	31.160000000000000000000000000000	31.120000000000000000000000000000	52.150000000000000000000000000000	60.730000000000000000000000000000					36.000000000000000000000000000000	0.321655092592593000000000000000	9957.500000000000000000000000000000	7.970000000000000000000000000000	0.194000000000000000000000000000	309.000000000000000000000000000000	3.340000000000000000000000000000	1.780000000000000000000000000000	6.000000000000000000000000000000	1.000000000000000000000000000000	2.840000000000000000000000000000	31.160000000000000000000000000000	31.120000000000000000000000000000	30.560000000000000000000000000000	35.480000000000000000000000000000	399.930000000000000000000000000000	388.810000000000000000000000000000	-11.120000000000000000000000000000	23.663000000000000000000000000000	27.559000000000000000000000000000	52.150000000000000000000000000000
	LI6400_Area			34	Menyathes trifoliata	OKAMOTO Azumi; KOYAMA Kohei	Hakuryo pond in Obihiro Univ. Agr. Vet. Med.	210719	210719	8	1	07h44m	460	464		125.000000000000000000000000000000	4.840000000000000000000000000000	0.192000000000000000000000000000	3.230000000000000000000000000000	1.730000000000000000000000000000	31.150000000000000000000000000000	30.950000000000000000000000000000	52.470000000000000000000000000000	60.770000000000000000000000000000					37.000000000000000000000000000000	0.322638888888889000000000000000	10043.500000000000000000000000000000	4.840000000000000000000000000000	0.192000000000000000000000000000	340.000000000000000000000000000000	3.230000000000000000000000000000	1.730000000000000000000000000000	6.000000000000000000000000000000	1.000000000000000000000000000000	2.840000000000000000000000000000	31.150000000000000000000000000000	30.950000000000000000000000000000	30.560000000000000000000000000000	35.610000000000000000000000000000	399.870000000000000000000000000000	392.540000000000000000000000000000	-7.320000000000000000000000000000	23.808000000000000000000000000000	27.575000000000000000000000000000	52.470000000000000000000000000000
	LI6400_StmRat			35	Menyathes trifoliata	OKAMOTO Azumi; KOYAMA Kohei	Hakuryo pond in Obihiro Univ. Agr. Vet. Med.	210719	210719	8	1	07h46m	470	466		63.000000000000000000000000000000	2.370000000000000000000000000000	0.189000000000000000000000000000	3.150000000000000000000000000000	1.710000000000000000000000000000	31.200000000000000000000000000000	30.930000000000000000000000000000	52.800000000000000000000000000000	60.870000000000000000000000000000					38.000000000000000000000000000000	0.323946759259259000000000000000	10156.500000000000000000000000000000	2.370000000000000000000000000000	0.189000000000000000000000000000	364.000000000000000000000000000000	3.150000000000000000000000000000	1.710000000000000000000000000000	6.000000000000000000000000000000	1.000000000000000000000000000000	2.840000000000000000000000000000	31.200000000000000000000000000000	30.930000000000000000000000000000	30.560000000000000000000000000000	35.810000000000000000000000000000	399.910000000000000000000000000000	395.570000000000000000000000000000	-4.340000000000000000000000000000	24.022000000000000000000000000000	27.694000000000000000000000000000	52.800000000000000000000000000000
	LI6400_BLCond			36	Menyathes trifoliata	OKAMOTO Azumi; KOYAMA Kohei	Hakuryo pond in Obihiro Univ. Agr. Vet. Med.	210719	210719	8	1	07h48m	470	468		32.000000000000000000000000000000	0.562000000000000000000000000000	0.189000000000000000000000000000	3.130000000000000000000000000000	1.710000000000000000000000000000	31.230000000000000000000000000000	30.960000000000000000000000000000	53.110000000000000000000000000000	61.130000000000000000000000000000					39.000000000000000000000000000000	0.325023148148148000000000000000	10250.000000000000000000000000000000	0.562000000000000000000000000000	0.189000000000000000000000000000	382.000000000000000000000000000000	3.130000000000000000000000000000	1.710000000000000000000000000000	6.000000000000000000000000000000	1.000000000000000000000000000000	2.840000000000000000000000000000	31.230000000000000000000000000000	30.960000000000000000000000000000	30.550000000000000000000000000000	36.000000000000000000000000000000	399.720000000000000000000000000000	397.550000000000000000000000000000	-2.170000000000000000000000000000	24.197000000000000000000000000000	27.852000000000000000000000000000	53.110000000000000000000000000000
	LI6400_Tair			37	Menyathes trifoliata	OKAMOTO Azumi; KOYAMA Kohei	Hakuryo pond in Obihiro Univ. Agr. Vet. Med.	210719	210719	8	1	07h52m	470	472		0.000000000000000000000000000000	-1.330000000000000000000000000000	0.193000000000000000000000000000	3.180000000000000000000000000000	1.710000000000000000000000000000	31.310000000000000000000000000000	31.160000000000000000000000000000	53.910000000000000000000000000000	62.010000000000000000000000000000					40.000000000000000000000000000000	0.328402777777778000000000000000	10541.000000000000000000000000000000	-1.330000000000000000000000000000	0.193000000000000000000000000000	400.000000000000000000000000000000	3.180000000000000000000000000000	1.710000000000000000000000000000	6.000000000000000000000000000000	1.000000000000000000000000000000	2.840000000000000000000000000000	31.310000000000000000000000000000	31.160000000000000000000000000000	30.550000000000000000000000000000	36.320000000000000000000000000000	399.840000000000000000000000000000	399.910000000000000000000000000000	0.070000000000000000000000000000	24.674000000000000000000000000000	28.384000000000000000000000000000	53.910000000000000000000000000000
	LI6400_Tleaf			38	Menyathes trifoliata	OKAMOTO Azumi; KOYAMA Kohei	Hakuryo pond in Obihiro Univ. Agr. Vet. Med.	210719	210719				470	474											474.000000000000000000000000000000	07h54m	34.100000000000000000000000000000	46.300000000000000000000000000000
	LI6400_TBlk			39	Menyathes trifoliata	OKAMOTO Azumi; KOYAMA Kohei	Hakuryo pond in Obihiro Univ. Agr. Vet. Med.	210719	210719				490	494											494.000000000000000000000000000000	08h14m	34.300000000000000000000000000000	50.800000000000000000000000000000
	LI6400_Tirga			40	Menyathes trifoliata	OKAMOTO Azumi; KOYAMA Kohei	Hakuryo pond in Obihiro Univ. Agr. Vet. Med.	210719	210719	5	2	08h29m	510	509			7.510000000000000000000000000000	0.195000000000000000000000000000	5.860000000000000000000000000000	3.090000000000000000000000000000	33.980000000000000000000000000000	35.620000000000000000000000000000	38.750000000000000000000000000000	51.610000000000000000000000000000					43.000000000000000000000000000000	0.353576388888889000000000000000	12715.000000000000000000000000000000	7.510000000000000000000000000000	0.195000000000000000000000000000	305.000000000000000000000000000000	5.860000000000000000000000000000	3.090000000000000000000000000000	6.000000000000000000000000000000	1.000000000000000000000000000000	2.840000000000000000000000000000	33.980000000000000000000000000000	35.620000000000000000000000000000	33.470000000000000000000000000000	37.140000000000000000000000000000	399.640000000000000000000000000000	387.910000000000000000000000000000	-11.730000000000000000000000000000	20.619000000000000000000000000000	27.460000000000000000000000000000	38.750000000000000000000000000000
	LI6400_CO2R			41	Menyathes trifoliata	OKAMOTO Azumi; KOYAMA Kohei	Hakuryo pond in Obihiro Univ. Agr. Vet. Med.	210719	210719	5	2	08h31m	510	511		1500.000000000000000000000000000000	7.480000000000000000000000000000	0.190000000000000000000000000000	5.720000000000000000000000000000	3.090000000000000000000000000000	34.020000000000000000000000000000	35.570000000000000000000000000000	38.740000000000000000000000000000	51.260000000000000000000000000000					44.000000000000000000000000000000	0.355439814814815000000000000000	12877.500000000000000000000000000000	7.480000000000000000000000000000	0.190000000000000000000000000000	304.000000000000000000000000000000	5.720000000000000000000000000000	3.090000000000000000000000000000	6.000000000000000000000000000000	1.000000000000000000000000000000	2.840000000000000000000000000000	34.020000000000000000000000000000	35.570000000000000000000000000000	33.470000000000000000000000000000	37.080000000000000000000000000000	399.820000000000000000000000000000	388.190000000000000000000000000000	-11.630000000000000000000000000000	20.660000000000000000000000000000	27.338000000000000000000000000000	38.740000000000000000000000000000
	LI6400_CO2S			42	Menyathes trifoliata	OKAMOTO Azumi; KOYAMA Kohei	Hakuryo pond in Obihiro Univ. Agr. Vet. Med.	210719	210719	5	2	08h32m	510	512		1000.000000000000000000000000000000	7.320000000000000000000000000000	0.184000000000000000000000000000	5.310000000000000000000000000000	2.950000000000000000000000000000	34.010000000000000000000000000000	34.990000000000000000000000000000	38.790000000000000000000000000000	50.430000000000000000000000000000					45.000000000000000000000000000000	0.356041666666667000000000000000	12929.000000000000000000000000000000	7.320000000000000000000000000000	0.184000000000000000000000000000	305.000000000000000000000000000000	5.310000000000000000000000000000	2.950000000000000000000000000000	6.000000000000000000000000000000	1.000000000000000000000000000000	2.840000000000000000000000000000	34.010000000000000000000000000000	34.990000000000000000000000000000	33.470000000000000000000000000000	37.060000000000000000000000000000	399.890000000000000000000000000000	388.630000000000000000000000000000	-11.260000000000000000000000000000	20.668000000000000000000000000000	26.871000000000000000000000000000	38.790000000000000000000000000000
	LI6400_DCO2			43	Menyathes trifoliata	OKAMOTO Azumi; KOYAMA Kohei	Hakuryo pond in Obihiro Univ. Agr. Vet. Med.	210719	210719	5	2	08h33m	510	513		750.000000000000000000000000000000	7.370000000000000000000000000000	0.181000000000000000000000000000	5.030000000000000000000000000000	2.840000000000000000000000000000	33.980000000000000000000000000000	34.540000000000000000000000000000	38.860000000000000000000000000000	49.900000000000000000000000000000					46.000000000000000000000000000000	0.356643518518519000000000000000	12981.500000000000000000000000000000	7.370000000000000000000000000000	0.181000000000000000000000000000	304.000000000000000000000000000000	5.030000000000000000000000000000	2.840000000000000000000000000000	6.000000000000000000000000000000	1.000000000000000000000000000000	2.840000000000000000000000000000	33.980000000000000000000000000000	34.540000000000000000000000000000	33.480000000000000000000000000000	37.050000000000000000000000000000	400.110000000000000000000000000000	388.930000000000000000000000000000	-11.190000000000000000000000000000	20.675000000000000000000000000000	26.548000000000000000000000000000	38.860000000000000000000000000000
	LI6400_H2OR			44	Menyathes trifoliata	OKAMOTO Azumi; KOYAMA Kohei	Hakuryo pond in Obihiro Univ. Agr. Vet. Med.	210719	210719	5	2	08h34m	510	514		500.000000000000000000000000000000	6.910000000000000000000000000000	0.177000000000000000000000000000	4.750000000000000000000000000000	2.740000000000000000000000000000	33.940000000000000000000000000000	34.080000000000000000000000000000	38.950000000000000000000000000000	49.390000000000000000000000000000					47.000000000000000000000000000000	0.357268518518518000000000000000	13035.000000000000000000000000000000	6.910000000000000000000000000000	0.177000000000000000000000000000	308.000000000000000000000000000000	4.750000000000000000000000000000	2.740000000000000000000000000000	6.000000000000000000000000000000	1.000000000000000000000000000000	2.840000000000000000000000000000	33.940000000000000000000000000000	34.080000000000000000000000000000	33.470000000000000000000000000000	37.040000000000000000000000000000	400.120000000000000000000000000000	389.620000000000000000000000000000	-10.510000000000000000000000000000	20.680000000000000000000000000000	26.223000000000000000000000000000	38.950000000000000000000000000000
	LI6400_H2OS			45	Menyathes trifoliata	OKAMOTO Azumi; KOYAMA Kohei	Hakuryo pond in Obihiro Univ. Agr. Vet. Med.	210719	210719	5	2	08h35m	520	515		250.000000000000000000000000000000	5.410000000000000000000000000000	0.174000000000000000000000000000	4.430000000000000000000000000000	2.610000000000000000000000000000	33.880000000000000000000000000000	33.530000000000000000000000000000	39.110000000000000000000000000000	48.890000000000000000000000000000					48.000000000000000000000000000000	0.358067129629630000000000000000	13104.000000000000000000000000000000	5.410000000000000000000000000000	0.174000000000000000000000000000	324.000000000000000000000000000000	4.430000000000000000000000000000	2.610000000000000000000000000000	6.000000000000000000000000000000	1.000000000000000000000000000000	2.840000000000000000000000000000	33.880000000000000000000000000000	33.530000000000000000000000000000	33.470000000000000000000000000000	37.040000000000000000000000000000	400.250000000000000000000000000000	391.670000000000000000000000000000	-8.570000000000000000000000000000	20.691000000000000000000000000000	25.868000000000000000000000000000	39.110000000000000000000000000000
	LI6400_RH_R			46	Menyathes trifoliata	OKAMOTO Azumi; KOYAMA Kohei	Hakuryo pond in Obihiro Univ. Agr. Vet. Med.	210719	210719	5	2	08h36m	520	516		125.000000000000000000000000000000	3.280000000000000000000000000000	0.170000000000000000000000000000	4.200000000000000000000000000000	2.520000000000000000000000000000	33.820000000000000000000000000000	33.170000000000000000000000000000	39.340000000000000000000000000000	48.650000000000000000000000000000					49.000000000000000000000000000000	0.358993055555556000000000000000	13184.000000000000000000000000000000	3.280000000000000000000000000000	0.170000000000000000000000000000	347.000000000000000000000000000000	4.200000000000000000000000000000	2.520000000000000000000000000000	6.000000000000000000000000000000	1.000000000000000000000000000000	2.840000000000000000000000000000	33.820000000000000000000000000000	33.170000000000000000000000000000	33.470000000000000000000000000000	37.060000000000000000000000000000	400.220000000000000000000000000000	394.300000000000000000000000000000	-5.920000000000000000000000000000	20.750000000000000000000000000000	25.661000000000000000000000000000	39.340000000000000000000000000000
	LI6400_RH_S			47	Menyathes trifoliata	OKAMOTO Azumi; KOYAMA Kohei	Hakuryo pond in Obihiro Univ. Agr. Vet. Med.	210719	210719	5	2	08h37m	520	517		63.000000000000000000000000000000	1.470000000000000000000000000000	0.169000000000000000000000000000	4.110000000000000000000000000000	2.490000000000000000000000000000	33.800000000000000000000000000000	33.020000000000000000000000000000	39.460000000000000000000000000000	48.580000000000000000000000000000					50.000000000000000000000000000000	0.359444444444444000000000000000	13223.000000000000000000000000000000	1.470000000000000000000000000000	0.169000000000000000000000000000	366.000000000000000000000000000000	4.110000000000000000000000000000	2.490000000000000000000000000000	6.000000000000000000000000000000	1.000000000000000000000000000000	2.840000000000000000000000000000	33.800000000000000000000000000000	33.020000000000000000000000000000	33.470000000000000000000000000000	37.050000000000000000000000000000	400.380000000000000000000000000000	396.670000000000000000000000000000	-3.720000000000000000000000000000	20.780000000000000000000000000000	25.582000000000000000000000000000	39.460000000000000000000000000000
	LI6400_Flow			48	Menyathes trifoliata	OKAMOTO Azumi; KOYAMA Kohei	Hakuryo pond in Obihiro Univ. Agr. Vet. Med.	210719	210719	5	2	08h38m	520	518		32.000000000000000000000000000000	0.254000000000000000000000000000	0.166000000000000000000000000000	4.010000000000000000000000000000	2.460000000000000000000000000000	33.770000000000000000000000000000	32.880000000000000000000000000000	39.590000000000000000000000000000	48.500000000000000000000000000000					51.000000000000000000000000000000	0.360138888888889000000000000000	13283.000000000000000000000000000000	0.254000000000000000000000000000	0.166000000000000000000000000000	380.000000000000000000000000000000	4.010000000000000000000000000000	2.460000000000000000000000000000	6.000000000000000000000000000000	1.000000000000000000000000000000	2.840000000000000000000000000000	33.770000000000000000000000000000	32.880000000000000000000000000000	33.480000000000000000000000000000	37.040000000000000000000000000000	400.300000000000000000000000000000	398.080000000000000000000000000000	-2.220000000000000000000000000000	20.817000000000000000000000000000	25.499000000000000000000000000000	39.590000000000000000000000000000
	LI6400_PARi			49	Menyathes trifoliata	OKAMOTO Azumi; KOYAMA Kohei	Hakuryo pond in Obihiro Univ. Agr. Vet. Med.	210719	210719	5	2	08h39m	520	519		0.000000000000000000000000000000	-1.960000000000000000000000000000	0.163000000000000000000000000000	3.950000000000000000000000000000	2.460000000000000000000000000000	33.760000000000000000000000000000	32.870000000000000000000000000000	39.640000000000000000000000000000	48.420000000000000000000000000000					52.000000000000000000000000000000	0.361087962962963000000000000000	13365.000000000000000000000000000000	-1.960000000000000000000000000000	0.163000000000000000000000000000	404.000000000000000000000000000000	3.950000000000000000000000000000	2.460000000000000000000000000000	6.000000000000000000000000000000	1.000000000000000000000000000000	2.840000000000000000000000000000	33.760000000000000000000000000000	32.870000000000000000000000000000	33.470000000000000000000000000000	37.040000000000000000000000000000	399.250000000000000000000000000000	399.710000000000000000000000000000	0.460000000000000000000000000000	20.829000000000000000000000000000	25.442000000000000000000000000000	39.640000000000000000000000000000
	LI6400_PARo			50	Menyathes trifoliata	OKAMOTO Azumi; KOYAMA Kohei	Hakuryo pond in Obihiro Univ. Agr. Vet. Med.	210719	210719				520	521											521.000000000000000000000000000000	08h41m	34.500000000000000000000000000000	47.900000000000000000000000000000
	LI6400_Press			51	Menyathes trifoliata	OKAMOTO Azumi; KOYAMA Kohei	Hakuryo pond in Obihiro Univ. Agr. Vet. Med.	210719	210719				550	545											545.000000000000000000000000000000	09h05m	35.900000000000000000000000000000	41.500000000000000000000000000000
	LI6400_CRagc_mv			52	Menyathes trifoliata	OKAMOTO Azumi; KOYAMA Kohei	Hakuryo pond in Obihiro Univ. Agr. Vet. Med.	210719	210719				580	582											582.000000000000000000000000000000	09h42m	35.000000000000000000000000000000	46.000000000000000000000000000000
	LI6400_CSagc_mv			53	Menyathes trifoliata	OKAMOTO Azumi; KOYAMA Kohei	Hakuryo pond in Obihiro Univ. Agr. Vet. Med.	210719	210719	8	2	10h02m	600	602			5.830000000000000000000000000000	0.127000000000000000000000000000	5.230000000000000000000000000000	4.120000000000000000000000000000	35.620000000000000000000000000000	38.840000000000000000000000000000	38.180000000000000000000000000000	48.650000000000000000000000000000					57.000000000000000000000000000000	0.418368055555556000000000000000	18313.500000000000000000000000000000	5.830000000000000000000000000000	0.127000000000000000000000000000	291.000000000000000000000000000000	5.230000000000000000000000000000	4.120000000000000000000000000000	6.000000000000000000000000000000	1.000000000000000000000000000000	2.840000000000000000000000000000	35.620000000000000000000000000000	38.840000000000000000000000000000	34.090000000000000000000000000000	41.910000000000000000000000000000	400.420000000000000000000000000000	390.970000000000000000000000000000	-9.440000000000000000000000000000	22.250000000000000000000000000000	28.348000000000000000000000000000	38.180000000000000000000000000000
	LI6400_HRagc_mv			54	Menyathes trifoliata	OKAMOTO Azumi; KOYAMA Kohei	Hakuryo pond in Obihiro Univ. Agr. Vet. Med.	210719	210719	8	2	10h04m	600	604		1500.000000000000000000000000000000	5.780000000000000000000000000000	0.123000000000000000000000000000	5.060000000000000000000000000000	4.090000000000000000000000000000	35.700000000000000000000000000000	38.720000000000000000000000000000	38.140000000000000000000000000000	48.210000000000000000000000000000					60.000000000000000000000000000000	0.419814814814815000000000000000	18439.000000000000000000000000000000	5.780000000000000000000000000000	0.123000000000000000000000000000	290.000000000000000000000000000000	5.060000000000000000000000000000	4.090000000000000000000000000000	6.000000000000000000000000000000	1.000000000000000000000000000000	2.840000000000000000000000000000	35.700000000000000000000000000000	38.720000000000000000000000000000	34.150000000000000000000000000000	42.040000000000000000000000000000	400.380000000000000000000000000000	391.080000000000000000000000000000	-9.300000000000000000000000000000	22.323000000000000000000000000000	28.219000000000000000000000000000	38.140000000000000000000000000000
	LI6400_HSagc_mv			55	Menyathes trifoliata	OKAMOTO Azumi; KOYAMA Kohei	Hakuryo pond in Obihiro Univ. Agr. Vet. Med.	210719	210719	8	2	10h05m	610	605		1000.000000000000000000000000000000	5.740000000000000000000000000000	0.120000000000000000000000000000	4.660000000000000000000000000000	3.860000000000000000000000000000	35.590000000000000000000000000000	37.980000000000000000000000000000	38.460000000000000000000000000000	47.810000000000000000000000000000					61.000000000000000000000000000000	0.420520833333333000000000000000	18500.000000000000000000000000000000	5.740000000000000000000000000000	0.120000000000000000000000000000	290.000000000000000000000000000000	4.660000000000000000000000000000	3.860000000000000000000000000000	6.000000000000000000000000000000	1.000000000000000000000000000000	2.840000000000000000000000000000	35.590000000000000000000000000000	37.980000000000000000000000000000	34.080000000000000000000000000000	42.000000000000000000000000000000	400.420000000000000000000000000000	391.350000000000000000000000000000	-9.070000000000000000000000000000	22.369000000000000000000000000000	27.808000000000000000000000000000	38.460000000000000000000000000000
	LI6400_CsMch			56	Menyathes trifoliata	OKAMOTO Azumi; KOYAMA Kohei	Hakuryo pond in Obihiro Univ. Agr. Vet. Med.	210719	210719	8	2	10h06m	610	606		750.000000000000000000000000000000	5.540000000000000000000000000000	0.118000000000000000000000000000	4.430000000000000000000000000000	3.730000000000000000000000000000	35.580000000000000000000000000000	37.540000000000000000000000000000	38.470000000000000000000000000000	47.360000000000000000000000000000					62.000000000000000000000000000000	0.421018518518519000000000000000	18542.500000000000000000000000000000	5.540000000000000000000000000000	0.118000000000000000000000000000	293.000000000000000000000000000000	4.430000000000000000000000000000	3.730000000000000000000000000000	6.000000000000000000000000000000	1.000000000000000000000000000000	2.840000000000000000000000000000	35.580000000000000000000000000000	37.540000000000000000000000000000	34.130000000000000000000000000000	42.040000000000000000000000000000	400.440000000000000000000000000000	391.720000000000000000000000000000	-8.720000000000000000000000000000	22.371000000000000000000000000000	27.540000000000000000000000000000	38.470000000000000000000000000000
	LI6400_HsMch			57	Menyathes trifoliata	OKAMOTO Azumi; KOYAMA Kohei	Hakuryo pond in Obihiro Univ. Agr. Vet. Med.	210719	210719	8	2	10h07m	610	607		500.000000000000000000000000000000	5.050000000000000000000000000000	0.116000000000000000000000000000	4.200000000000000000000000000000	3.620000000000000000000000000000	35.610000000000000000000000000000	37.160000000000000000000000000000	38.440000000000000000000000000000	46.860000000000000000000000000000					63.000000000000000000000000000000	0.421585648148148000000000000000	18592.000000000000000000000000000000	5.050000000000000000000000000000	0.116000000000000000000000000000	299.000000000000000000000000000000	4.200000000000000000000000000000	3.620000000000000000000000000000	6.000000000000000000000000000000	1.000000000000000000000000000000	2.840000000000000000000000000000	35.610000000000000000000000000000	37.160000000000000000000000000000	34.180000000000000000000000000000	42.120000000000000000000000000000	400.490000000000000000000000000000	392.460000000000000000000000000000	-8.030000000000000000000000000000	22.384000000000000000000000000000	27.286000000000000000000000000000	38.440000000000000000000000000000
	LI6400_StableF			58	Menyathes trifoliata	OKAMOTO Azumi; KOYAMA Kohei	Hakuryo pond in Obihiro Univ. Agr. Vet. Med.	210719	210719	8	2	10h07m	610	607		250.000000000000000000000000000000	3.730000000000000000000000000000	0.113000000000000000000000000000	3.940000000000000000000000000000	3.480000000000000000000000000000	35.540000000000000000000000000000	36.650000000000000000000000000000	38.640000000000000000000000000000	46.570000000000000000000000000000					64.000000000000000000000000000000	0.422199074074074000000000000000	18644.500000000000000000000000000000	3.730000000000000000000000000000	0.113000000000000000000000000000	319.000000000000000000000000000000	3.940000000000000000000000000000	3.480000000000000000000000000000	6.000000000000000000000000000000	1.000000000000000000000000000000	2.840000000000000000000000000000	35.540000000000000000000000000000	36.650000000000000000000000000000	34.150000000000000000000000000000	42.140000000000000000000000000000	400.630000000000000000000000000000	394.290000000000000000000000000000	-6.340000000000000000000000000000	22.418000000000000000000000000000	27.019000000000000000000000000000	38.640000000000000000000000000000
	LI6400_Status			59	Menyathes trifoliata	OKAMOTO Azumi; KOYAMA Kohei	Hakuryo pond in Obihiro Univ. Agr. Vet. Med.	210719	210719	8	2	10h08m	610	608		125.000000000000000000000000000000	1.840000000000000000000000000000	0.111000000000000000000000000000	3.790000000000000000000000000000	3.390000000000000000000000000000	35.560000000000000000000000000000	36.370000000000000000000000000000	38.670000000000000000000000000000	46.290000000000000000000000000000					65.000000000000000000000000000000	0.422858796296296000000000000000	18702.000000000000000000000000000000	1.840000000000000000000000000000	0.111000000000000000000000000000	348.000000000000000000000000000000	3.790000000000000000000000000000	3.390000000000000000000000000000	6.000000000000000000000000000000	1.000000000000000000000000000000	2.840000000000000000000000000000	35.560000000000000000000000000000	36.370000000000000000000000000000	34.210000000000000000000000000000	42.240000000000000000000000000000	400.800000000000000000000000000000	396.790000000000000000000000000000	-4.010000000000000000000000000000	22.462000000000000000000000000000	26.889000000000000000000000000000	38.670000000000000000000000000000
				60	Menyathes trifoliata	OKAMOTO Azumi; KOYAMA Kohei	Hakuryo pond in Obihiro Univ. Agr. Vet. Med.	210719	210719	8	2	10h10m	610	610		63.000000000000000000000000000000	-0.008930000000000000000000000000	0.108000000000000000000000000000	3.580000000000000000000000000000	3.300000000000000000000000000000	35.430000000000000000000000000000	36.020000000000000000000000000000	39.080000000000000000000000000000	46.330000000000000000000000000000					66.000000000000000000000000000000	0.423819444444444000000000000000	18785.000000000000000000000000000000	-0.008930000000000000000000000000	0.108000000000000000000000000000	378.000000000000000000000000000000	3.580000000000000000000000000000	3.300000000000000000000000000000	6.000000000000000000000000000000	1.000000000000000000000000000000	2.840000000000000000000000000000	35.430000000000000000000000000000	36.020000000000000000000000000000	34.090000000000000000000000000000	42.220000000000000000000000000000	400.560000000000000000000000000000	398.850000000000000000000000000000	-1.700000000000000000000000000000	22.528000000000000000000000000000	26.712000000000000000000000000000	39.080000000000000000000000000000
				61	Menyathes trifoliata	OKAMOTO Azumi; KOYAMA Kohei	Hakuryo pond in Obihiro Univ. Agr. Vet. Med.	210719	210719	8	2	10h11m	610	611		32.000000000000000000000000000000	-1.340000000000000000000000000000	0.107000000000000000000000000000	3.470000000000000000000000000000	3.230000000000000000000000000000	35.330000000000000000000000000000	35.780000000000000000000000000000	39.330000000000000000000000000000	46.390000000000000000000000000000					67.000000000000000000000000000000	0.424421296296296000000000000000	18837.000000000000000000000000000000	-1.340000000000000000000000000000	0.107000000000000000000000000000	400.000000000000000000000000000000	3.470000000000000000000000000000	3.230000000000000000000000000000	6.000000000000000000000000000000	1.000000000000000000000000000000	2.840000000000000000000000000000	35.330000000000000000000000000000	35.780000000000000000000000000000	34.000000000000000000000000000000	42.180000000000000000000000000000	400.550000000000000000000000000000	400.500000000000000000000000000000	-0.050000000000000000000000000000	22.554000000000000000000000000000	26.602000000000000000000000000000	39.330000000000000000000000000000
				62	Menyathes trifoliata	OKAMOTO Azumi; KOYAMA Kohei	Hakuryo pond in Obihiro Univ. Agr. Vet. Med.	210719	210719	8	2	10h12m	610	612		0.000000000000000000000000000000	-3.110000000000000000000000000000	0.105000000000000000000000000000	3.340000000000000000000000000000	3.180000000000000000000000000000	35.230000000000000000000000000000	35.590000000000000000000000000000	39.580000000000000000000000000000	46.420000000000000000000000000000					68.000000000000000000000000000000	0.425277777777778000000000000000	18911.000000000000000000000000000000	-3.110000000000000000000000000000	0.105000000000000000000000000000	430.000000000000000000000000000000	3.340000000000000000000000000000	3.180000000000000000000000000000	6.000000000000000000000000000000	1.000000000000000000000000000000	2.840000000000000000000000000000	35.230000000000000000000000000000	35.590000000000000000000000000000	33.900000000000000000000000000000	42.160000000000000000000000000000	400.690000000000000000000000000000	402.800000000000000000000000000000	2.120000000000000000000000000000	22.568000000000000000000000000000	26.471000000000000000000000000000	39.580000000000000000000000000000
				63	Menyathes trifoliata	OKAMOTO Azumi; KOYAMA Kohei	Hakuryo pond in Obihiro Univ. Agr. Vet. Med.	210719	210719				610	614											614.000000000000000000000000000000	10h14m	37.900000000000000000000000000000	39.900000000000000000000000000000
				64	Menyathes trifoliata	OKAMOTO Azumi; KOYAMA Kohei	Hakuryo pond in Obihiro Univ. Agr. Vet. Med.	210719	210719	5	3	10h36m	640	636			6.310000000000000000000000000000	0.173000000000000000000000000000	6.750000000000000000000000000000	3.950000000000000000000000000000	37.340000000000000000000000000000	38.330000000000000000000000000000	31.700000000000000000000000000000	43.970000000000000000000000000000					73.000000000000000000000000000000	0.442268518518519000000000000000	20378.500000000000000000000000000000	6.310000000000000000000000000000	0.173000000000000000000000000000	306.000000000000000000000000000000	6.750000000000000000000000000000	3.950000000000000000000000000000	6.000000000000000000000000000000	1.000000000000000000000000000000	2.840000000000000000000000000000	37.340000000000000000000000000000	38.330000000000000000000000000000	36.970000000000000000000000000000	40.670000000000000000000000000000	400.510000000000000000000000000000	389.790000000000000000000000000000	-10.720000000000000000000000000000	20.299000000000000000000000000000	28.164000000000000000000000000000	31.700000000000000000000000000000
				65	Menyathes trifoliata	OKAMOTO Azumi; KOYAMA Kohei	Hakuryo pond in Obihiro Univ. Agr. Vet. Med.	210719	210719	5	3	10h38m	640	638		1500.000000000000000000000000000000	6.350000000000000000000000000000	0.171000000000000000000000000000	6.630000000000000000000000000000	3.920000000000000000000000000000	37.360000000000000000000000000000	38.210000000000000000000000000000	31.670000000000000000000000000000	43.720000000000000000000000000000					74.000000000000000000000000000000	0.443368055555556000000000000000	20473.500000000000000000000000000000	6.350000000000000000000000000000	0.171000000000000000000000000000	305.000000000000000000000000000000	6.630000000000000000000000000000	3.920000000000000000000000000000	6.000000000000000000000000000000	1.000000000000000000000000000000	2.840000000000000000000000000000	37.360000000000000000000000000000	38.210000000000000000000000000000	36.970000000000000000000000000000	40.670000000000000000000000000000	400.540000000000000000000000000000	389.830000000000000000000000000000	-10.710000000000000000000000000000	20.303000000000000000000000000000	28.027000000000000000000000000000	31.670000000000000000000000000000
				66	Menyathes trifoliata	OKAMOTO Azumi; KOYAMA Kohei	Hakuryo pond in Obihiro Univ. Agr. Vet. Med.	210719	210719	5	3	10h39m	640	639		1000.000000000000000000000000000000	6.280000000000000000000000000000	0.167000000000000000000000000000	6.180000000000000000000000000000	3.750000000000000000000000000000	37.330000000000000000000000000000	37.590000000000000000000000000000	31.750000000000000000000000000000	43.000000000000000000000000000000					75.000000000000000000000000000000	0.443900462962963000000000000000	20519.000000000000000000000000000000	6.280000000000000000000000000000	0.167000000000000000000000000000	305.000000000000000000000000000000	6.180000000000000000000000000000	3.750000000000000000000000000000	6.000000000000000000000000000000	1.000000000000000000000000000000	2.840000000000000000000000000000	37.330000000000000000000000000000	37.590000000000000000000000000000	36.970000000000000000000000000000	40.670000000000000000000000000000	400.720000000000000000000000000000	390.290000000000000000000000000000	-10.430000000000000000000000000000	20.316000000000000000000000000000	27.519000000000000000000000000000	31.750000000000000000000000000000
				67	Menyathes trifoliata	OKAMOTO Azumi; KOYAMA Kohei	Hakuryo pond in Obihiro Univ. Agr. Vet. Med.	210719	210719	5	3	10h40m	640	640		750.000000000000000000000000000000	6.230000000000000000000000000000	0.164000000000000000000000000000	5.860000000000000000000000000000	3.610000000000000000000000000000	37.290000000000000000000000000000	37.090000000000000000000000000000	31.840000000000000000000000000000	42.540000000000000000000000000000					76.000000000000000000000000000000	0.444525462962963000000000000000	20573.500000000000000000000000000000	6.230000000000000000000000000000	0.164000000000000000000000000000	306.000000000000000000000000000000	5.860000000000000000000000000000	3.610000000000000000000000000000	6.000000000000000000000000000000	1.000000000000000000000000000000	2.840000000000000000000000000000	37.290000000000000000000000000000	37.090000000000000000000000000000	36.970000000000000000000000000000	40.690000000000000000000000000000	400.760000000000000000000000000000	390.540000000000000000000000000000	-10.220000000000000000000000000000	20.336000000000000000000000000000	27.170000000000000000000000000000	31.840000000000000000000000000000
				68	Menyathes trifoliata	OKAMOTO Azumi; KOYAMA Kohei	Hakuryo pond in Obihiro Univ. Agr. Vet. Med.	210719	210719	5	3	10h41m	640	641		500.000000000000000000000000000000	6.050000000000000000000000000000	0.162000000000000000000000000000	5.560000000000000000000000000000	3.490000000000000000000000000000	37.260000000000000000000000000000	36.640000000000000000000000000000	31.920000000000000000000000000000	42.100000000000000000000000000000					77.000000000000000000000000000000	0.445208333333333000000000000000	20632.500000000000000000000000000000	6.050000000000000000000000000000	0.162000000000000000000000000000	308.000000000000000000000000000000	5.560000000000000000000000000000	3.490000000000000000000000000000	6.000000000000000000000000000000	1.000000000000000000000000000000	2.840000000000000000000000000000	37.260000000000000000000000000000	36.640000000000000000000000000000	36.970000000000000000000000000000	40.720000000000000000000000000000	400.870000000000000000000000000000	391.000000000000000000000000000000	-9.860000000000000000000000000000	20.355000000000000000000000000000	26.849000000000000000000000000000	31.920000000000000000000000000000
				69	Menyathes trifoliata	OKAMOTO Azumi; KOYAMA Kohei	Hakuryo pond in Obihiro Univ. Agr. Vet. Med.	210719	210719	5	3	10h42m	640	642		250.000000000000000000000000000000	4.390000000000000000000000000000	0.159000000000000000000000000000	5.270000000000000000000000000000	3.360000000000000000000000000000	37.220000000000000000000000000000	36.160000000000000000000000000000	32.010000000000000000000000000000	41.690000000000000000000000000000					78.000000000000000000000000000000	0.445844907407407000000000000000	20687.500000000000000000000000000000	4.390000000000000000000000000000	0.159000000000000000000000000000	326.000000000000000000000000000000	5.270000000000000000000000000000	3.360000000000000000000000000000	6.000000000000000000000000000000	1.000000000000000000000000000000	2.840000000000000000000000000000	37.220000000000000000000000000000	36.160000000000000000000000000000	36.970000000000000000000000000000	40.730000000000000000000000000000	400.410000000000000000000000000000	392.660000000000000000000000000000	-7.750000000000000000000000000000	20.365000000000000000000000000000	26.524000000000000000000000000000	32.010000000000000000000000000000
				70	Menyathes trifoliata	OKAMOTO Azumi; KOYAMA Kohei	Hakuryo pond in Obihiro Univ. Agr. Vet. Med.	210719	210719	5	3	10h42m	640	642		125.000000000000000000000000000000	3.060000000000000000000000000000	0.156000000000000000000000000000	5.030000000000000000000000000000	3.270000000000000000000000000000	37.150000000000000000000000000000	35.790000000000000000000000000000	32.130000000000000000000000000000	41.400000000000000000000000000000					79.000000000000000000000000000000	0.446516203703704000000000000000	20745.000000000000000000000000000000	3.060000000000000000000000000000	0.156000000000000000000000000000	342.000000000000000000000000000000	5.030000000000000000000000000000	3.270000000000000000000000000000	6.000000000000000000000000000000	1.000000000000000000000000000000	2.840000000000000000000000000000	37.150000000000000000000000000000	35.790000000000000000000000000000	36.970000000000000000000000000000	40.710000000000000000000000000000	400.870000000000000000000000000000	394.820000000000000000000000000000	-6.050000000000000000000000000000	20.361000000000000000000000000000	26.233000000000000000000000000000	32.130000000000000000000000000000
				71	Menyathes trifoliata	OKAMOTO Azumi; KOYAMA Kohei	Hakuryo pond in Obihiro Univ. Agr. Vet. Med.	210719	210719	5	3	10h43m	640	643		63.000000000000000000000000000000	1.400000000000000000000000000000	0.154000000000000000000000000000	4.890000000000000000000000000000	3.220000000000000000000000000000	37.100000000000000000000000000000	35.570000000000000000000000000000	32.170000000000000000000000000000	41.210000000000000000000000000000					80.000000000000000000000000000000	0.447175925925926000000000000000	20802.000000000000000000000000000000	1.400000000000000000000000000000	0.154000000000000000000000000000	361.000000000000000000000000000000	4.890000000000000000000000000000	3.220000000000000000000000000000	6.000000000000000000000000000000	1.000000000000000000000000000000	2.840000000000000000000000000000	37.100000000000000000000000000000	35.570000000000000000000000000000	36.970000000000000000000000000000	40.680000000000000000000000000000	400.670000000000000000000000000000	396.670000000000000000000000000000	-4.000000000000000000000000000000	20.335000000000000000000000000000	26.047000000000000000000000000000	32.170000000000000000000000000000
				72	Menyathes trifoliata	OKAMOTO Azumi; KOYAMA Kohei	Hakuryo pond in Obihiro Univ. Agr. Vet. Med.	210719	210719	5	3	10h44m	640	644		32.000000000000000000000000000000	0.434000000000000000000000000000	0.152000000000000000000000000000	4.780000000000000000000000000000	3.190000000000000000000000000000	37.080000000000000000000000000000	35.440000000000000000000000000000	32.190000000000000000000000000000	41.040000000000000000000000000000					81.000000000000000000000000000000	0.447662037037037000000000000000	20844.000000000000000000000000000000	0.434000000000000000000000000000	0.152000000000000000000000000000	373.000000000000000000000000000000	4.780000000000000000000000000000	3.190000000000000000000000000000	6.000000000000000000000000000000	1.000000000000000000000000000000	2.840000000000000000000000000000	37.080000000000000000000000000000	35.440000000000000000000000000000	36.970000000000000000000000000000	40.670000000000000000000000000000	400.690000000000000000000000000000	397.880000000000000000000000000000	-2.800000000000000000000000000000	20.321000000000000000000000000000	25.912000000000000000000000000000	32.190000000000000000000000000000
				73	Menyathes trifoliata	OKAMOTO Azumi; KOYAMA Kohei	Hakuryo pond in Obihiro Univ. Agr. Vet. Med.	210719	210719	5	3	10h46m	650	646		0.000000000000000000000000000000	-0.974000000000000000000000000000	0.149000000000000000000000000000	4.680000000000000000000000000000	3.170000000000000000000000000000	37.060000000000000000000000000000	35.340000000000000000000000000000	32.170000000000000000000000000000	40.830000000000000000000000000000					82.000000000000000000000000000000	0.448715277777778000000000000000	20935.000000000000000000000000000000	-0.974000000000000000000000000000	0.149000000000000000000000000000	390.000000000000000000000000000000	4.680000000000000000000000000000	3.170000000000000000000000000000	6.000000000000000000000000000000	1.000000000000000000000000000000	2.840000000000000000000000000000	37.060000000000000000000000000000	35.340000000000000000000000000000	36.970000000000000000000000000000	40.610000000000000000000000000000	400.890000000000000000000000000000	399.820000000000000000000000000000	-1.070000000000000000000000000000	20.296000000000000000000000000000	25.761000000000000000000000000000	32.170000000000000000000000000000
				74	Menyathes trifoliata	OKAMOTO Azumi; KOYAMA Kohei	Hakuryo pond in Obihiro Univ. Agr. Vet. Med.	210719	210719				650	647											647.000000000000000000000000000000	10h47m	37.900000000000000000000000000000	42.000000000000000000000000000000
				75	Menyathes trifoliata	OKAMOTO Azumi; KOYAMA Kohei	Hakuryo pond in Obihiro Univ. Agr. Vet. Med.	210719	210719	6	2	11h09m	670	669			6.560000000000000000000000000000	0.118000000000000000000000000000	4.870000000000000000000000000000	4.080000000000000000000000000000	37.610000000000000000000000000000	39.080000000000000000000000000000	37.010000000000000000000000000000	45.730000000000000000000000000000					90.000000000000000000000000000000	0.464930555555556000000000000000	22336.500000000000000000000000000000	6.560000000000000000000000000000	0.118000000000000000000000000000	276.000000000000000000000000000000	4.870000000000000000000000000000	4.080000000000000000000000000000	6.000000000000000000000000000000	1.000000000000000000000000000000	2.840000000000000000000000000000	37.610000000000000000000000000000	39.080000000000000000000000000000	37.160000000000000000000000000000	40.360000000000000000000000000000	400.470000000000000000000000000000	390.320000000000000000000000000000	-10.150000000000000000000000000000	24.057000000000000000000000000000	29.722000000000000000000000000000	37.010000000000000000000000000000
				76	Menyathes trifoliata	OKAMOTO Azumi; KOYAMA Kohei	Hakuryo pond in Obihiro Univ. Agr. Vet. Med.	210719	210719	6	2	11h10m	670	670		1500.000000000000000000000000000000	6.220000000000000000000000000000	0.118000000000000000000000000000	4.830000000000000000000000000000	4.070000000000000000000000000000	37.600000000000000000000000000000	39.040000000000000000000000000000	37.010000000000000000000000000000	45.670000000000000000000000000000					91.000000000000000000000000000000	0.465416666666667000000000000000	22378.500000000000000000000000000000	6.220000000000000000000000000000	0.118000000000000000000000000000	280.000000000000000000000000000000	4.830000000000000000000000000000	4.070000000000000000000000000000	6.000000000000000000000000000000	1.000000000000000000000000000000	2.840000000000000000000000000000	37.600000000000000000000000000000	39.040000000000000000000000000000	37.160000000000000000000000000000	40.350000000000000000000000000000	400.160000000000000000000000000000	390.440000000000000000000000000000	-9.720000000000000000000000000000	24.052000000000000000000000000000	29.674000000000000000000000000000	37.010000000000000000000000000000
				77	Menyathes trifoliata	OKAMOTO Azumi; KOYAMA Kohei	Hakuryo pond in Obihiro Univ. Agr. Vet. Med.	210719	210719	6	2	11h10m	670	670		1000.000000000000000000000000000000	6.360000000000000000000000000000	0.114000000000000000000000000000	4.500000000000000000000000000000	3.900000000000000000000000000000	37.580000000000000000000000000000	38.490000000000000000000000000000	37.030000000000000000000000000000	45.100000000000000000000000000000					92.000000000000000000000000000000	0.465787037037037000000000000000	22410.000000000000000000000000000000	6.360000000000000000000000000000	0.114000000000000000000000000000	277.000000000000000000000000000000	4.500000000000000000000000000000	3.900000000000000000000000000000	6.000000000000000000000000000000	1.000000000000000000000000000000	2.840000000000000000000000000000	37.580000000000000000000000000000	38.490000000000000000000000000000	37.160000000000000000000000000000	40.310000000000000000000000000000	400.340000000000000000000000000000	390.610000000000000000000000000000	-9.740000000000000000000000000000	24.040000000000000000000000000000	29.277000000000000000000000000000	37.030000000000000000000000000000
				78	Menyathes trifoliata	OKAMOTO Azumi; KOYAMA Kohei	Hakuryo pond in Obihiro Univ. Agr. Vet. Med.	210719	210719	6	2	11h11m	670	671		750.000000000000000000000000000000	6.150000000000000000000000000000	0.112000000000000000000000000000	4.260000000000000000000000000000	3.760000000000000000000000000000	37.550000000000000000000000000000	38.030000000000000000000000000000	37.070000000000000000000000000000	44.710000000000000000000000000000					93.000000000000000000000000000000	0.466157407407407000000000000000	22442.500000000000000000000000000000	6.150000000000000000000000000000	0.112000000000000000000000000000	279.000000000000000000000000000000	4.260000000000000000000000000000	3.760000000000000000000000000000	6.000000000000000000000000000000	1.000000000000000000000000000000	2.840000000000000000000000000000	37.550000000000000000000000000000	38.030000000000000000000000000000	37.160000000000000000000000000000	40.250000000000000000000000000000	400.350000000000000000000000000000	390.970000000000000000000000000000	-9.380000000000000000000000000000	24.022000000000000000000000000000	28.980000000000000000000000000000	37.070000000000000000000000000000
				79	Menyathes trifoliata	OKAMOTO Azumi; KOYAMA Kohei	Hakuryo pond in Obihiro Univ. Agr. Vet. Med.	210719	210719	6	2	11h12m	670	672		500.000000000000000000000000000000	5.940000000000000000000000000000	0.109000000000000000000000000000	3.960000000000000000000000000000	3.600000000000000000000000000000	37.500000000000000000000000000000	37.470000000000000000000000000000	37.130000000000000000000000000000	44.280000000000000000000000000000					94.000000000000000000000000000000	0.466851851851852000000000000000	22502.500000000000000000000000000000	5.940000000000000000000000000000	0.109000000000000000000000000000	281.000000000000000000000000000000	3.960000000000000000000000000000	3.600000000000000000000000000000	6.000000000000000000000000000000	1.000000000000000000000000000000	2.840000000000000000000000000000	37.500000000000000000000000000000	37.470000000000000000000000000000	37.170000000000000000000000000000	40.160000000000000000000000000000	400.480000000000000000000000000000	391.490000000000000000000000000000	-8.990000000000000000000000000000	23.990000000000000000000000000000	28.606000000000000000000000000000	37.130000000000000000000000000000
				80	Menyathes trifoliata	OKAMOTO Azumi; KOYAMA Kohei	Hakuryo pond in Obihiro Univ. Agr. Vet. Med.	210719	210719	6	2	11h13m	670	673		250.000000000000000000000000000000	4.830000000000000000000000000000	0.107000000000000000000000000000	3.730000000000000000000000000000	3.470000000000000000000000000000	37.440000000000000000000000000000	37.000000000000000000000000000000	37.190000000000000000000000000000	43.940000000000000000000000000000					95.000000000000000000000000000000	0.467627314814815000000000000000	22569.000000000000000000000000000000	4.830000000000000000000000000000	0.107000000000000000000000000000	298.000000000000000000000000000000	3.730000000000000000000000000000	3.470000000000000000000000000000	6.000000000000000000000000000000	1.000000000000000000000000000000	2.840000000000000000000000000000	37.440000000000000000000000000000	37.000000000000000000000000000000	37.160000000000000000000000000000	40.170000000000000000000000000000	400.470000000000000000000000000000	392.910000000000000000000000000000	-7.550000000000000000000000000000	23.954000000000000000000000000000	28.302000000000000000000000000000	37.190000000000000000000000000000
				81	Menyathes trifoliata	OKAMOTO Azumi; KOYAMA Kohei	Hakuryo pond in Obihiro Univ. Agr. Vet. Med.	210719	210719	6	2	11h14m	670	674		125.000000000000000000000000000000	2.950000000000000000000000000000	0.105000000000000000000000000000	3.580000000000000000000000000000	3.390000000000000000000000000000	37.410000000000000000000000000000	36.730000000000000000000000000000	37.230000000000000000000000000000	43.720000000000000000000000000000					96.000000000000000000000000000000	0.468125000000000000000000000000	22612.500000000000000000000000000000	2.950000000000000000000000000000	0.105000000000000000000000000000	328.000000000000000000000000000000	3.580000000000000000000000000000	3.390000000000000000000000000000	6.000000000000000000000000000000	1.000000000000000000000000000000	2.840000000000000000000000000000	37.410000000000000000000000000000	36.730000000000000000000000000000	37.160000000000000000000000000000	40.180000000000000000000000000000	400.420000000000000000000000000000	395.180000000000000000000000000000	-5.240000000000000000000000000000	23.945000000000000000000000000000	28.116000000000000000000000000000	37.230000000000000000000000000000
				82	Menyathes trifoliata	OKAMOTO Azumi; KOYAMA Kohei	Hakuryo pond in Obihiro Univ. Agr. Vet. Med.	210719	210719	6	2	11h14m	670	674		63.000000000000000000000000000000	1.600000000000000000000000000000	0.103000000000000000000000000000	3.480000000000000000000000000000	3.340000000000000000000000000000	37.370000000000000000000000000000	36.530000000000000000000000000000	37.320000000000000000000000000000	43.640000000000000000000000000000					98.000000000000000000000000000000	0.468692129629630000000000000000	22661.000000000000000000000000000000	1.600000000000000000000000000000	0.103000000000000000000000000000	351.000000000000000000000000000000	3.480000000000000000000000000000	3.340000000000000000000000000000	6.000000000000000000000000000000	1.000000000000000000000000000000	2.840000000000000000000000000000	37.370000000000000000000000000000	36.530000000000000000000000000000	37.160000000000000000000000000000	40.170000000000000000000000000000	400.590000000000000000000000000000	397.020000000000000000000000000000	-3.570000000000000000000000000000	23.951000000000000000000000000000	28.005000000000000000000000000000	37.320000000000000000000000000000
				83	Menyathes trifoliata	OKAMOTO Azumi; KOYAMA Kohei	Hakuryo pond in Obihiro Univ. Agr. Vet. Med.	210719	210719	6	2	11h15m	680	675		32.000000000000000000000000000000	0.343000000000000000000000000000	0.102000000000000000000000000000	3.380000000000000000000000000000	3.300000000000000000000000000000	37.340000000000000000000000000000	36.380000000000000000000000000000	37.390000000000000000000000000000	43.550000000000000000000000000000					99.000000000000000000000000000000	0.469143518518518000000000000000	22700.500000000000000000000000000000	0.343000000000000000000000000000	0.102000000000000000000000000000	372.000000000000000000000000000000	3.380000000000000000000000000000	3.300000000000000000000000000000	6.000000000000000000000000000000	1.000000000000000000000000000000	2.840000000000000000000000000000	37.340000000000000000000000000000	36.380000000000000000000000000000	37.160000000000000000000000000000	40.150000000000000000000000000000	400.390000000000000000000000000000	398.360000000000000000000000000000	-2.030000000000000000000000000000	23.949000000000000000000000000000	27.894000000000000000000000000000	37.390000000000000000000000000000
				84	Menyathes trifoliata	OKAMOTO Azumi; KOYAMA Kohei	Hakuryo pond in Obihiro Univ. Agr. Vet. Med.	210719	210719	6	2	11h16m	680	676		0.000000000000000000000000000000	-1.260000000000000000000000000000	0.101000000000000000000000000000	3.290000000000000000000000000000	3.250000000000000000000000000000	37.290000000000000000000000000000	36.180000000000000000000000000000	37.430000000000000000000000000000	43.440000000000000000000000000000					100.000000000000000000000000000000	0.469675925925926000000000000000	22746.000000000000000000000000000000	-1.260000000000000000000000000000	0.101000000000000000000000000000	398.000000000000000000000000000000	3.290000000000000000000000000000	3.250000000000000000000000000000	6.000000000000000000000000000000	1.000000000000000000000000000000	2.840000000000000000000000000000	37.290000000000000000000000000000	36.180000000000000000000000000000	37.160000000000000000000000000000	40.110000000000000000000000000000	398.680000000000000000000000000000	398.620000000000000000000000000000	-0.060000000000000000000000000000	23.911000000000000000000000000000	27.751000000000000000000000000000	37.430000000000000000000000000000
				85	Menyathes trifoliata	OKAMOTO Azumi; KOYAMA Kohei	Hakuryo pond in Obihiro Univ. Agr. Vet. Med.	210719	210719				670	674											674.000000000000000000000000000000	11h14m	36.100000000000000000000000000000	44.000000000000000000000000000000
				86	Menyathes trifoliata	OKAMOTO Azumi; KOYAMA Kohei	Hakuryo pond in Obihiro Univ. Agr. Vet. Med.	210719	210719				680	684											684.000000000000000000000000000000	11h24m	35.200000000000000000000000000000	46.000000000000000000000000000000
				87	Menyathes trifoliata	OKAMOTO Azumi; KOYAMA Kohei	Hakuryo pond in Obihiro Univ. Agr. Vet. Med.	210719	210719	8	3	11h42m	700	702			5.710000000000000000000000000000	0.094700000000000000000000000000	4.070000000000000000000000000000	4.240000000000000000000000000000	35.250000000000000000000000000000	38.540000000000000000000000000000	37.270000000000000000000000000000	45.580000000000000000000000000000					105.000000000000000000000000000000	0.487974537037037000000000000000	24327.000000000000000000000000000000	5.710000000000000000000000000000	0.094700000000000000000000000000	269.000000000000000000000000000000	4.070000000000000000000000000000	4.240000000000000000000000000000	6.000000000000000000000000000000	1.000000000000000000000000000000	2.840000000000000000000000000000	35.250000000000000000000000000000	38.540000000000000000000000000000	33.870000000000000000000000000000	41.080000000000000000000000000000	400.130000000000000000000000000000	391.370000000000000000000000000000	-8.760000000000000000000000000000	21.297000000000000000000000000000	26.051000000000000000000000000000	37.270000000000000000000000000000
				88	Menyathes trifoliata	OKAMOTO Azumi; KOYAMA Kohei	Hakuryo pond in Obihiro Univ. Agr. Vet. Med.	210719	210719	8	3	11h43m	700	703		1500.000000000000000000000000000000	5.680000000000000000000000000000	0.094100000000000000000000000000	4.050000000000000000000000000000	4.250000000000000000000000000000	35.310000000000000000000000000000	38.530000000000000000000000000000	37.100000000000000000000000000000	45.360000000000000000000000000000					106.000000000000000000000000000000	0.488761574074074000000000000000	24396.000000000000000000000000000000	5.680000000000000000000000000000	0.094100000000000000000000000000	269.000000000000000000000000000000	4.050000000000000000000000000000	4.250000000000000000000000000000	6.000000000000000000000000000000	1.000000000000000000000000000000	2.840000000000000000000000000000	35.310000000000000000000000000000	38.530000000000000000000000000000	33.870000000000000000000000000000	41.210000000000000000000000000000	400.250000000000000000000000000000	391.530000000000000000000000000000	-8.720000000000000000000000000000	21.266000000000000000000000000000	25.998000000000000000000000000000	37.100000000000000000000000000000
				89	Menyathes trifoliata	OKAMOTO Azumi; KOYAMA Kohei	Hakuryo pond in Obihiro Univ. Agr. Vet. Med.	210719	210719	8	3	11h44m	700	704		1000.000000000000000000000000000000	5.460000000000000000000000000000	0.091900000000000000000000000000	3.800000000000000000000000000000	4.080000000000000000000000000000	35.320000000000000000000000000000	38.010000000000000000000000000000	37.050000000000000000000000000000	44.800000000000000000000000000000					107.000000000000000000000000000000	0.489131944444444000000000000000	24428.000000000000000000000000000000	5.460000000000000000000000000000	0.091900000000000000000000000000	272.000000000000000000000000000000	3.800000000000000000000000000000	4.080000000000000000000000000000	6.000000000000000000000000000000	1.000000000000000000000000000000	2.840000000000000000000000000000	35.320000000000000000000000000000	38.010000000000000000000000000000	33.880000000000000000000000000000	41.270000000000000000000000000000	400.100000000000000000000000000000	391.770000000000000000000000000000	-8.330000000000000000000000000000	21.257000000000000000000000000000	25.701000000000000000000000000000	37.050000000000000000000000000000
				90	Menyathes trifoliata	OKAMOTO Azumi; KOYAMA Kohei	Hakuryo pond in Obihiro Univ. Agr. Vet. Med.	210719	210719	8	3	11h48m	710	708		750.000000000000000000000000000000	5.520000000000000000000000000000	0.088900000000000000000000000000	3.520000000000000000000000000000	3.910000000000000000000000000000	35.300000000000000000000000000000	37.390000000000000000000000000000	36.920000000000000000000000000000	44.100000000000000000000000000000					108.000000000000000000000000000000	0.491886574074074000000000000000	24666.000000000000000000000000000000	5.520000000000000000000000000000	0.088900000000000000000000000000	268.000000000000000000000000000000	3.520000000000000000000000000000	3.910000000000000000000000000000	6.000000000000000000000000000000	1.000000000000000000000000000000	2.840000000000000000000000000000	35.300000000000000000000000000000	37.390000000000000000000000000000	33.900000000000000000000000000000	41.490000000000000000000000000000	400.130000000000000000000000000000	391.850000000000000000000000000000	-8.280000000000000000000000000000	21.160000000000000000000000000000	25.276000000000000000000000000000	36.920000000000000000000000000000
				91	Menyathes trifoliata	OKAMOTO Azumi; KOYAMA Kohei	Hakuryo pond in Obihiro Univ. Agr. Vet. Med.	210719	210719	8	3	11h50m	710	710		500.000000000000000000000000000000	5.270000000000000000000000000000	0.086900000000000000000000000000	3.300000000000000000000000000000	3.750000000000000000000000000000	35.220000000000000000000000000000	36.870000000000000000000000000000	37.080000000000000000000000000000	43.850000000000000000000000000000					109.000000000000000000000000000000	0.493136574074074000000000000000	24774.000000000000000000000000000000	5.270000000000000000000000000000	0.086900000000000000000000000000	272.000000000000000000000000000000	3.300000000000000000000000000000	3.750000000000000000000000000000	6.000000000000000000000000000000	1.000000000000000000000000000000	2.840000000000000000000000000000	35.220000000000000000000000000000	36.870000000000000000000000000000	33.840000000000000000000000000000	41.500000000000000000000000000000	400.190000000000000000000000000000	392.310000000000000000000000000000	-7.880000000000000000000000000000	21.154000000000000000000000000000	25.017000000000000000000000000000	37.080000000000000000000000000000
				92	Menyathes trifoliata	OKAMOTO Azumi; KOYAMA Kohei	Hakuryo pond in Obihiro Univ. Agr. Vet. Med.	210719	210719	8	3	11h51m	710	711		250.000000000000000000000000000000	3.950000000000000000000000000000	0.084600000000000000000000000000	3.100000000000000000000000000000	3.620000000000000000000000000000	35.180000000000000000000000000000	36.410000000000000000000000000000	37.160000000000000000000000000000	43.530000000000000000000000000000					110.000000000000000000000000000000	0.494224537037037000000000000000	24867.500000000000000000000000000000	3.950000000000000000000000000000	0.084600000000000000000000000000	297.000000000000000000000000000000	3.100000000000000000000000000000	3.620000000000000000000000000000	6.000000000000000000000000000000	1.000000000000000000000000000000	2.840000000000000000000000000000	35.180000000000000000000000000000	36.410000000000000000000000000000	33.860000000000000000000000000000	41.540000000000000000000000000000	400.090000000000000000000000000000	393.890000000000000000000000000000	-6.200000000000000000000000000000	21.153000000000000000000000000000	24.784000000000000000000000000000	37.160000000000000000000000000000
				93	Menyathes trifoliata	OKAMOTO Azumi; KOYAMA Kohei	Hakuryo pond in Obihiro Univ. Agr. Vet. Med.	210719	210719	8	3	11h53m	710	713		125.000000000000000000000000000000	2.140000000000000000000000000000	0.083100000000000000000000000000	2.960000000000000000000000000000	3.520000000000000000000000000000	35.130000000000000000000000000000	36.050000000000000000000000000000	37.270000000000000000000000000000	43.370000000000000000000000000000					111.000000000000000000000000000000	0.495219907407407000000000000000	24953.000000000000000000000000000000	2.140000000000000000000000000000	0.083100000000000000000000000000	333.000000000000000000000000000000	2.960000000000000000000000000000	3.520000000000000000000000000000	6.000000000000000000000000000000	1.000000000000000000000000000000	2.840000000000000000000000000000	35.130000000000000000000000000000	36.050000000000000000000000000000	33.850000000000000000000000000000	41.610000000000000000000000000000	400.090000000000000000000000000000	396.120000000000000000000000000000	-3.980000000000000000000000000000	21.161000000000000000000000000000	24.621000000000000000000000000000	37.270000000000000000000000000000
				94	Menyathes trifoliata	OKAMOTO Azumi; KOYAMA Kohei	Hakuryo pond in Obihiro Univ. Agr. Vet. Med.	210719	210719	8	3	11h54m	710	714		63.000000000000000000000000000000	0.443000000000000000000000000000	0.081200000000000000000000000000	2.840000000000000000000000000000	3.460000000000000000000000000000	35.090000000000000000000000000000	35.820000000000000000000000000000	37.330000000000000000000000000000	43.200000000000000000000000000000					112.000000000000000000000000000000	0.496226851851852000000000000000	25040.000000000000000000000000000000	0.443000000000000000000000000000	0.081200000000000000000000000000	367.000000000000000000000000000000	2.840000000000000000000000000000	3.460000000000000000000000000000	6.000000000000000000000000000000	1.000000000000000000000000000000	2.840000000000000000000000000000	35.090000000000000000000000000000	35.820000000000000000000000000000	33.860000000000000000000000000000	41.680000000000000000000000000000	400.080000000000000000000000000000	398.190000000000000000000000000000	-1.890000000000000000000000000000	21.148000000000000000000000000000	24.476000000000000000000000000000	37.330000000000000000000000000000
				95	Menyathes trifoliata	OKAMOTO Azumi; KOYAMA Kohei	Hakuryo pond in Obihiro Univ. Agr. Vet. Med.	210719	210719	8	3	11h56m	720	716		32.000000000000000000000000000000	-0.809000000000000000000000000000	0.079700000000000000000000000000	2.730000000000000000000000000000	3.390000000000000000000000000000	35.010000000000000000000000000000	35.560000000000000000000000000000	37.440000000000000000000000000000	43.110000000000000000000000000000					113.000000000000000000000000000000	0.497488425925926000000000000000	25149.500000000000000000000000000000	-0.809000000000000000000000000000	0.079700000000000000000000000000	394.000000000000000000000000000000	2.730000000000000000000000000000	3.390000000000000000000000000000	6.000000000000000000000000000000	1.000000000000000000000000000000	2.840000000000000000000000000000	35.010000000000000000000000000000	35.560000000000000000000000000000	33.860000000000000000000000000000	41.610000000000000000000000000000	399.930000000000000000000000000000	399.590000000000000000000000000000	-0.340000000000000000000000000000	21.119000000000000000000000000000	24.317000000000000000000000000000	37.440000000000000000000000000000
				96	Menyathes trifoliata	OKAMOTO Azumi; KOYAMA Kohei	Hakuryo pond in Obihiro Univ. Agr. Vet. Med.	210719	210719	8	3	11h58m	720	718		0.000000000000000000000000000000	-2.510000000000000000000000000000	0.077800000000000000000000000000	2.660000000000000000000000000000	3.380000000000000000000000000000	34.980000000000000000000000000000	35.480000000000000000000000000000	37.370000000000000000000000000000	42.900000000000000000000000000000					114.000000000000000000000000000000	0.499131944444444000000000000000	25292.000000000000000000000000000000	-2.510000000000000000000000000000	0.077800000000000000000000000000	431.000000000000000000000000000000	2.660000000000000000000000000000	3.380000000000000000000000000000	6.000000000000000000000000000000	1.000000000000000000000000000000	2.840000000000000000000000000000	34.980000000000000000000000000000	35.480000000000000000000000000000	33.870000000000000000000000000000	41.560000000000000000000000000000	400.010000000000000000000000000000	401.740000000000000000000000000000	1.730000000000000000000000000000	21.041000000000000000000000000000	24.157000000000000000000000000000	37.370000000000000000000000000000
				97	Menyathes trifoliata	OKAMOTO Azumi; KOYAMA Kohei	Hakuryo pond in Obihiro Univ. Agr. Vet. Med.	210719	210719				730	734											734.000000000000000000000000000000	12h14m	34.000000000000000000000000000000	50.000000000000000000000000000000
				98	Menyathes trifoliata	OKAMOTO Azumi; KOYAMA Kohei	Hakuryo pond in Obihiro Univ. Agr. Vet. Med.	210719	210719	5	4	12h39m	760	759			7.680000000000000000000000000000	0.156000000000000000000000000000	5.280000000000000000000000000000	3.410000000000000000000000000000	34.030000000000000000000000000000	36.300000000000000000000000000000	38.170000000000000000000000000000	49.700000000000000000000000000000					121.000000000000000000000000000000	0.527754629629630000000000000000	27764.000000000000000000000000000000	7.680000000000000000000000000000	0.156000000000000000000000000000	287.000000000000000000000000000000	5.280000000000000000000000000000	3.410000000000000000000000000000	6.000000000000000000000000000000	1.000000000000000000000000000000	2.840000000000000000000000000000	34.030000000000000000000000000000	36.300000000000000000000000000000	33.280000000000000000000000000000	37.490000000000000000000000000000	399.900000000000000000000000000000	388.230000000000000000000000000000	-11.670000000000000000000000000000	20.390000000000000000000000000000	26.551000000000000000000000000000	38.170000000000000000000000000000
				99	Menyathes trifoliata	OKAMOTO Azumi; KOYAMA Kohei	Hakuryo pond in Obihiro Univ. Agr. Vet. Med.	210719	210719	5	4	12h40m	760	760		1500.000000000000000000000000000000	7.610000000000000000000000000000	0.155000000000000000000000000000	5.130000000000000000000000000000	3.340000000000000000000000000000	34.010000000000000000000000000000	36.040000000000000000000000000000	38.170000000000000000000000000000	49.410000000000000000000000000000					122.000000000000000000000000000000	0.528449074074074000000000000000	27824.500000000000000000000000000000	7.610000000000000000000000000000	0.155000000000000000000000000000	288.000000000000000000000000000000	5.130000000000000000000000000000	3.340000000000000000000000000000	6.000000000000000000000000000000	1.000000000000000000000000000000	2.840000000000000000000000000000	34.010000000000000000000000000000	36.040000000000000000000000000000	33.290000000000000000000000000000	37.440000000000000000000000000000	399.920000000000000000000000000000	388.400000000000000000000000000000	-11.520000000000000000000000000000	20.371000000000000000000000000000	26.368000000000000000000000000000	38.170000000000000000000000000000
				100	Menyathes trifoliata	OKAMOTO Azumi; KOYAMA Kohei	Hakuryo pond in Obihiro Univ. Agr. Vet. Med.	210719	210719	5	4	12h41m	760	761		1000.000000000000000000000000000000	7.670000000000000000000000000000	0.153000000000000000000000000000	4.760000000000000000000000000000	3.150000000000000000000000000000	33.970000000000000000000000000000	35.320000000000000000000000000000	38.220000000000000000000000000000	48.650000000000000000000000000000					123.000000000000000000000000000000	0.529039351851852000000000000000	27875.500000000000000000000000000000	7.670000000000000000000000000000	0.153000000000000000000000000000	287.000000000000000000000000000000	4.760000000000000000000000000000	3.150000000000000000000000000000	6.000000000000000000000000000000	1.000000000000000000000000000000	2.840000000000000000000000000000	33.970000000000000000000000000000	35.320000000000000000000000000000	33.290000000000000000000000000000	37.400000000000000000000000000000	400.080000000000000000000000000000	388.660000000000000000000000000000	-11.420000000000000000000000000000	20.353000000000000000000000000000	25.912000000000000000000000000000	38.220000000000000000000000000000
				101	Menyathes trifoliata	OKAMOTO Azumi; KOYAMA Kohei	Hakuryo pond in Obihiro Univ. Agr. Vet. Med.	210719	210719	5	4	12h43m	760	763		750.000000000000000000000000000000	7.630000000000000000000000000000	0.150000000000000000000000000000	4.410000000000000000000000000000	2.970000000000000000000000000000	33.870000000000000000000000000000	34.590000000000000000000000000000	38.350000000000000000000000000000	48.080000000000000000000000000000					125.000000000000000000000000000000	0.530428240740741000000000000000	27995.000000000000000000000000000000	7.630000000000000000000000000000	0.150000000000000000000000000000	287.000000000000000000000000000000	4.410000000000000000000000000000	2.970000000000000000000000000000	6.000000000000000000000000000000	1.000000000000000000000000000000	2.840000000000000000000000000000	33.870000000000000000000000000000	34.590000000000000000000000000000	33.290000000000000000000000000000	37.320000000000000000000000000000	400.130000000000000000000000000000	388.920000000000000000000000000000	-11.210000000000000000000000000000	20.313000000000000000000000000000	25.465000000000000000000000000000	38.350000000000000000000000000000
				102	Menyathes trifoliata	OKAMOTO Azumi; KOYAMA Kohei	Hakuryo pond in Obihiro Univ. Agr. Vet. Med.	210719	210719	5	4	12h44m	760	764		500.000000000000000000000000000000	7.140000000000000000000000000000	0.149000000000000000000000000000	4.190000000000000000000000000000	2.850000000000000000000000000000	33.830000000000000000000000000000	34.090000000000000000000000000000	38.410000000000000000000000000000	47.680000000000000000000000000000					126.000000000000000000000000000000	0.531099537037037000000000000000	28053.500000000000000000000000000000	7.140000000000000000000000000000	0.149000000000000000000000000000	293.000000000000000000000000000000	4.190000000000000000000000000000	2.850000000000000000000000000000	6.000000000000000000000000000000	1.000000000000000000000000000000	2.840000000000000000000000000000	33.830000000000000000000000000000	34.090000000000000000000000000000	33.280000000000000000000000000000	37.280000000000000000000000000000	400.130000000000000000000000000000	389.600000000000000000000000000000	-10.520000000000000000000000000000	20.294000000000000000000000000000	25.192000000000000000000000000000	38.410000000000000000000000000000
				103	Menyathes trifoliata	OKAMOTO Azumi; KOYAMA Kohei	Hakuryo pond in Obihiro Univ. Agr. Vet. Med.	210719	210719	5	4	12h46m	770	766		250.000000000000000000000000000000	5.820000000000000000000000000000	0.147000000000000000000000000000	3.860000000000000000000000000000	2.660000000000000000000000000000	33.710000000000000000000000000000	33.320000000000000000000000000000	38.540000000000000000000000000000	47.150000000000000000000000000000					127.000000000000000000000000000000	0.532500000000000000000000000000	28174.500000000000000000000000000000	5.820000000000000000000000000000	0.147000000000000000000000000000	310.000000000000000000000000000000	3.860000000000000000000000000000	2.660000000000000000000000000000	6.000000000000000000000000000000	1.000000000000000000000000000000	2.840000000000000000000000000000	33.710000000000000000000000000000	33.320000000000000000000000000000	33.280000000000000000000000000000	37.140000000000000000000000000000	400.240000000000000000000000000000	391.450000000000000000000000000000	-8.790000000000000000000000000000	20.233000000000000000000000000000	24.752000000000000000000000000000	38.540000000000000000000000000000
				104	Menyathes trifoliata	OKAMOTO Azumi; KOYAMA Kohei	Hakuryo pond in Obihiro Univ. Agr. Vet. Med.	210719	210719	5	4	12h49m	770	769		125.000000000000000000000000000000	4.110000000000000000000000000000	0.145000000000000000000000000000	3.630000000000000000000000000000	2.540000000000000000000000000000	33.580000000000000000000000000000	32.740000000000000000000000000000	38.690000000000000000000000000000	46.840000000000000000000000000000					128.000000000000000000000000000000	0.534155092592593000000000000000	28318.000000000000000000000000000000	4.110000000000000000000000000000	0.145000000000000000000000000000	331.000000000000000000000000000000	3.630000000000000000000000000000	2.540000000000000000000000000000	6.000000000000000000000000000000	1.000000000000000000000000000000	2.840000000000000000000000000000	33.580000000000000000000000000000	32.740000000000000000000000000000	33.290000000000000000000000000000	36.990000000000000000000000000000	400.250000000000000000000000000000	393.610000000000000000000000000000	-6.640000000000000000000000000000	20.159000000000000000000000000000	24.403000000000000000000000000000	38.690000000000000000000000000000
				105	Menyathes trifoliata	OKAMOTO Azumi; KOYAMA Kohei	Hakuryo pond in Obihiro Univ. Agr. Vet. Med.	210719	210719	5	4	12h50m	770	770		63.000000000000000000000000000000	2.440000000000000000000000000000	0.144000000000000000000000000000	3.560000000000000000000000000000	2.510000000000000000000000000000	33.560000000000000000000000000000	32.630000000000000000000000000000	38.700000000000000000000000000000	46.710000000000000000000000000000					129.000000000000000000000000000000	0.534722222222222000000000000000	28366.500000000000000000000000000000	2.440000000000000000000000000000	0.144000000000000000000000000000	352.000000000000000000000000000000	3.560000000000000000000000000000	2.510000000000000000000000000000	6.000000000000000000000000000000	1.000000000000000000000000000000	2.840000000000000000000000000000	33.560000000000000000000000000000	32.630000000000000000000000000000	33.290000000000000000000000000000	36.940000000000000000000000000000	400.120000000000000000000000000000	395.510000000000000000000000000000	-4.610000000000000000000000000000	20.143000000000000000000000000000	24.312000000000000000000000000000	38.700000000000000000000000000000
				106	Menyathes trifoliata	OKAMOTO Azumi; KOYAMA Kohei	Hakuryo pond in Obihiro Univ. Agr. Vet. Med.	210719	210719	5	4	12h51m	770	771		32.000000000000000000000000000000	1.500000000000000000000000000000	0.143000000000000000000000000000	3.530000000000000000000000000000	2.500000000000000000000000000000	33.630000000000000000000000000000	32.550000000000000000000000000000	38.500000000000000000000000000000	46.400000000000000000000000000000					130.000000000000000000000000000000	0.535416666666667000000000000000	28427.000000000000000000000000000000	1.500000000000000000000000000000	0.143000000000000000000000000000	364.000000000000000000000000000000	3.530000000000000000000000000000	2.500000000000000000000000000000	6.000000000000000000000000000000	1.000000000000000000000000000000	2.840000000000000000000000000000	33.630000000000000000000000000000	32.550000000000000000000000000000	33.500000000000000000000000000000	36.900000000000000000000000000000	400.380000000000000000000000000000	396.900000000000000000000000000000	-3.480000000000000000000000000000	20.125000000000000000000000000000	24.255000000000000000000000000000	38.500000000000000000000000000000
				107	Menyathes trifoliata	OKAMOTO Azumi; KOYAMA Kohei	Hakuryo pond in Obihiro Univ. Agr. Vet. Med.	210719	210719	5	4	12h53m	770	773		0.000000000000000000000000000000	-0.815000000000000000000000000000	0.140000000000000000000000000000	3.470000000000000000000000000000	2.500000000000000000000000000000	33.670000000000000000000000000000	32.530000000000000000000000000000	38.360000000000000000000000000000	46.100000000000000000000000000000					132.000000000000000000000000000000	0.537488425925926000000000000000	28605.500000000000000000000000000000	-0.815000000000000000000000000000	0.140000000000000000000000000000	393.000000000000000000000000000000	3.470000000000000000000000000000	2.500000000000000000000000000000	6.000000000000000000000000000000	1.000000000000000000000000000000	2.840000000000000000000000000000	33.670000000000000000000000000000	32.530000000000000000000000000000	33.480000000000000000000000000000	36.840000000000000000000000000000	400.420000000000000000000000000000	399.740000000000000000000000000000	-0.680000000000000000000000000000	20.096000000000000000000000000000	24.154000000000000000000000000000	38.360000000000000000000000000000
				108	Menyathes trifoliata	OKAMOTO Azumi; KOYAMA Kohei	Hakuryo pond in Obihiro Univ. Agr. Vet. Med.	210719	210719				770	768											768.000000000000000000000000000000	12h48m	32.700000000000000000000000000000	51.500000000000000000000000000000
				109	Menyathes trifoliata	OKAMOTO Azumi; KOYAMA Kohei	Hakuryo pond in Obihiro Univ. Agr. Vet. Med.	210719	210719				770	773											773.000000000000000000000000000000	12h53m	33.000000000000000000000000000000	54.000000000000000000000000000000
				110	Menyathes trifoliata	OKAMOTO Azumi; KOYAMA Kohei	Hakuryo pond in Obihiro Univ. Agr. Vet. Med.	210719	210719	6	3	13h41m	820	821			8.520000000000000000000000000000	0.138000000000000000000000000000	4.070000000000000000000000000000	2.970000000000000000000000000000	32.960000000000000000000000000000	35.390000000000000000000000000000	46.250000000000000000000000000000	55.680000000000000000000000000000					137.000000000000000000000000000000	0.570231481481482000000000000000	31434.000000000000000000000000000000	8.520000000000000000000000000000	0.138000000000000000000000000000	270.000000000000000000000000000000	4.070000000000000000000000000000	2.970000000000000000000000000000	6.000000000000000000000000000000	1.000000000000000000000000000000	2.840000000000000000000000000000	32.960000000000000000000000000000	35.390000000000000000000000000000	32.510000000000000000000000000000	35.460000000000000000000000000000	401.160000000000000000000000000000	389.040000000000000000000000000000	-12.120000000000000000000000000000	23.289000000000000000000000000000	28.036000000000000000000000000000	46.250000000000000000000000000000
				111	Menyathes trifoliata	OKAMOTO Azumi; KOYAMA Kohei	Hakuryo pond in Obihiro Univ. Agr. Vet. Med.	210719	210719	6	3	13h43m	820	823		1500.000000000000000000000000000000	8.600000000000000000000000000000	0.138000000000000000000000000000	4.000000000000000000000000000000	2.910000000000000000000000000000	32.960000000000000000000000000000	35.150000000000000000000000000000	46.090000000000000000000000000000	55.340000000000000000000000000000					138.000000000000000000000000000000	0.572175925925926000000000000000	31602.500000000000000000000000000000	8.600000000000000000000000000000	0.138000000000000000000000000000	270.000000000000000000000000000000	4.000000000000000000000000000000	2.910000000000000000000000000000	6.000000000000000000000000000000	1.000000000000000000000000000000	2.840000000000000000000000000000	32.960000000000000000000000000000	35.150000000000000000000000000000	32.510000000000000000000000000000	35.420000000000000000000000000000	401.240000000000000000000000000000	389.050000000000000000000000000000	-12.190000000000000000000000000000	23.210000000000000000000000000000	27.872000000000000000000000000000	46.090000000000000000000000000000
				112	Menyathes trifoliata	OKAMOTO Azumi; KOYAMA Kohei	Hakuryo pond in Obihiro Univ. Agr. Vet. Med.	210719	210719	6	3	13h47m	830	827		1000.000000000000000000000000000000	8.410000000000000000000000000000	0.137000000000000000000000000000	3.610000000000000000000000000000	2.660000000000000000000000000000	32.900000000000000000000000000000	34.160000000000000000000000000000	46.010000000000000000000000000000	54.410000000000000000000000000000					140.000000000000000000000000000000	0.574490740740741000000000000000	31803.000000000000000000000000000000	8.410000000000000000000000000000	0.137000000000000000000000000000	272.000000000000000000000000000000	3.610000000000000000000000000000	2.660000000000000000000000000000	6.000000000000000000000000000000	1.000000000000000000000000000000	2.840000000000000000000000000000	32.900000000000000000000000000000	34.160000000000000000000000000000	32.510000000000000000000000000000	35.410000000000000000000000000000	400.480000000000000000000000000000	388.700000000000000000000000000000	-11.780000000000000000000000000000	23.093000000000000000000000000000	27.308000000000000000000000000000	46.010000000000000000000000000000
				113	Menyathes trifoliata	OKAMOTO Azumi; KOYAMA Kohei	Hakuryo pond in Obihiro Univ. Agr. Vet. Med.	210719	210719	6	3	13h48m	830	828		750.000000000000000000000000000000	8.290000000000000000000000000000	0.137000000000000000000000000000	3.440000000000000000000000000000	2.530000000000000000000000000000	32.860000000000000000000000000000	33.670000000000000000000000000000	46.050000000000000000000000000000	54.060000000000000000000000000000					141.000000000000000000000000000000	0.575162037037037000000000000000	31860.500000000000000000000000000000	8.290000000000000000000000000000	0.137000000000000000000000000000	274.000000000000000000000000000000	3.440000000000000000000000000000	2.530000000000000000000000000000	6.000000000000000000000000000000	1.000000000000000000000000000000	2.840000000000000000000000000000	32.860000000000000000000000000000	33.670000000000000000000000000000	32.510000000000000000000000000000	35.400000000000000000000000000000	400.580000000000000000000000000000	389.030000000000000000000000000000	-11.540000000000000000000000000000	23.065000000000000000000000000000	27.077000000000000000000000000000	46.050000000000000000000000000000
				114	Menyathes trifoliata	OKAMOTO Azumi; KOYAMA Kohei	Hakuryo pond in Obihiro Univ. Agr. Vet. Med.	210719	210719	6	3	13h49m	830	829		500.000000000000000000000000000000	7.910000000000000000000000000000	0.136000000000000000000000000000	3.200000000000000000000000000000	2.370000000000000000000000000000	32.790000000000000000000000000000	32.990000000000000000000000000000	46.170000000000000000000000000000	53.670000000000000000000000000000					142.000000000000000000000000000000	0.576261574074074000000000000000	31955.500000000000000000000000000000	7.910000000000000000000000000000	0.136000000000000000000000000000	280.000000000000000000000000000000	3.200000000000000000000000000000	2.370000000000000000000000000000	6.000000000000000000000000000000	1.000000000000000000000000000000	2.840000000000000000000000000000	32.790000000000000000000000000000	32.990000000000000000000000000000	32.510000000000000000000000000000	35.390000000000000000000000000000	400.510000000000000000000000000000	389.530000000000000000000000000000	-10.980000000000000000000000000000	23.034000000000000000000000000000	26.774000000000000000000000000000	46.170000000000000000000000000000
				115	Menyathes trifoliata	OKAMOTO Azumi; KOYAMA Kohei	Hakuryo pond in Obihiro Univ. Agr. Vet. Med.	210719	210719	6	3	13h50m	830	830		250.000000000000000000000000000000	6.070000000000000000000000000000	0.136000000000000000000000000000	3.020000000000000000000000000000	2.240000000000000000000000000000	32.740000000000000000000000000000	32.440000000000000000000000000000	46.250000000000000000000000000000	53.360000000000000000000000000000					143.000000000000000000000000000000	0.576840277777778000000000000000	32006.500000000000000000000000000000	6.070000000000000000000000000000	0.136000000000000000000000000000	305.000000000000000000000000000000	3.020000000000000000000000000000	2.240000000000000000000000000000	6.000000000000000000000000000000	1.000000000000000000000000000000	2.840000000000000000000000000000	32.740000000000000000000000000000	32.440000000000000000000000000000	32.510000000000000000000000000000	35.350000000000000000000000000000	400.380000000000000000000000000000	391.680000000000000000000000000000	-8.700000000000000000000000000000	23.002000000000000000000000000000	26.534000000000000000000000000000	46.250000000000000000000000000000
				116	Menyathes trifoliata	OKAMOTO Azumi; KOYAMA Kohei	Hakuryo pond in Obihiro Univ. Agr. Vet. Med.	210719	210719	6	3	13h53m	830	833		125.000000000000000000000000000000	4.140000000000000000000000000000	0.135000000000000000000000000000	2.790000000000000000000000000000	2.090000000000000000000000000000	32.610000000000000000000000000000	31.780000000000000000000000000000	46.520000000000000000000000000000	53.120000000000000000000000000000					144.000000000000000000000000000000	0.578622685185185000000000000000	32160.000000000000000000000000000000	4.140000000000000000000000000000	0.135000000000000000000000000000	331.000000000000000000000000000000	2.790000000000000000000000000000	2.090000000000000000000000000000	6.000000000000000000000000000000	1.000000000000000000000000000000	2.840000000000000000000000000000	32.610000000000000000000000000000	31.780000000000000000000000000000	32.510000000000000000000000000000	35.280000000000000000000000000000	400.530000000000000000000000000000	394.240000000000000000000000000000	-6.290000000000000000000000000000	22.976000000000000000000000000000	26.234000000000000000000000000000	46.520000000000000000000000000000
				117	Menyathes trifoliata	OKAMOTO Azumi; KOYAMA Kohei	Hakuryo pond in Obihiro Univ. Agr. Vet. Med.	210719	210719	6	3	13h54m	830	834		63.000000000000000000000000000000	2.140000000000000000000000000000	0.134000000000000000000000000000	2.710000000000000000000000000000	2.040000000000000000000000000000	32.560000000000000000000000000000	31.530000000000000000000000000000	46.570000000000000000000000000000	53.000000000000000000000000000000					145.000000000000000000000000000000	0.579629629629630000000000000000	32247.000000000000000000000000000000	2.140000000000000000000000000000	0.134000000000000000000000000000	357.000000000000000000000000000000	2.710000000000000000000000000000	2.040000000000000000000000000000	6.000000000000000000000000000000	1.000000000000000000000000000000	2.840000000000000000000000000000	32.560000000000000000000000000000	31.530000000000000000000000000000	32.510000000000000000000000000000	35.210000000000000000000000000000	400.510000000000000000000000000000	396.660000000000000000000000000000	-3.850000000000000000000000000000	22.930000000000000000000000000000	26.094000000000000000000000000000	46.570000000000000000000000000000
				118	Menyathes trifoliata	OKAMOTO Azumi; KOYAMA Kohei	Hakuryo pond in Obihiro Univ. Agr. Vet. Med.	210719	210719	6	3	13h56m	840	836		32.000000000000000000000000000000	0.870000000000000000000000000000	0.133000000000000000000000000000	2.650000000000000000000000000000	2.020000000000000000000000000000	32.530000000000000000000000000000	31.410000000000000000000000000000	46.500000000000000000000000000000	52.810000000000000000000000000000					146.000000000000000000000000000000	0.581111111111111000000000000000	32375.000000000000000000000000000000	0.870000000000000000000000000000	0.133000000000000000000000000000	374.000000000000000000000000000000	2.650000000000000000000000000000	2.020000000000000000000000000000	6.000000000000000000000000000000	1.000000000000000000000000000000	2.840000000000000000000000000000	32.530000000000000000000000000000	31.410000000000000000000000000000	32.510000000000000000000000000000	35.180000000000000000000000000000	400.520000000000000000000000000000	398.210000000000000000000000000000	-2.310000000000000000000000000000	22.858000000000000000000000000000	25.957000000000000000000000000000	46.500000000000000000000000000000
				119	Menyathes trifoliata	OKAMOTO Azumi; KOYAMA Kohei	Hakuryo pond in Obihiro Univ. Agr. Vet. Med.	210719	210719	6	3	13h59m	840	839		0.000000000000000000000000000000	-0.682000000000000000000000000000	0.130000000000000000000000000000	2.590000000000000000000000000000	2.010000000000000000000000000000	32.520000000000000000000000000000	31.290000000000000000000000000000	46.300000000000000000000000000000	52.460000000000000000000000000000					147.000000000000000000000000000000	0.583275462962963000000000000000	32562.500000000000000000000000000000	-0.682000000000000000000000000000	0.130000000000000000000000000000	396.000000000000000000000000000000	2.590000000000000000000000000000	2.010000000000000000000000000000	6.000000000000000000000000000000	1.000000000000000000000000000000	2.840000000000000000000000000000	32.520000000000000000000000000000	31.290000000000000000000000000000	32.510000000000000000000000000000	35.150000000000000000000000000000	400.660000000000000000000000000000	400.230000000000000000000000000000	-0.430000000000000000000000000000	22.741000000000000000000000000000	25.768000000000000000000000000000	46.300000000000000000000000000000
				120	Menyathes trifoliata	OKAMOTO Azumi; KOYAMA Kohei	Hakuryo pond in Obihiro Univ. Agr. Vet. Med.	210719	210719				840	840											840.000000000000000000000000000000	14h00m	32.900000000000000000000000000000	54.000000000000000000000000000000
				121	Menyathes trifoliata	OKAMOTO Azumi; KOYAMA Kohei	Hakuryo pond in Obihiro Univ. Agr. Vet. Med.	210719	210719	8	4	14h25m	870	865			9.070000000000000000000000000000	0.121000000000000000000000000000	3.570000000000000000000000000000	2.960000000000000000000000000000	33.050000000000000000000000000000	34.760000000000000000000000000000	43.390000000000000000000000000000	51.620000000000000000000000000000					148.000000000000000000000000000000	0.600763888888889000000000000000	34072.500000000000000000000000000000	9.070000000000000000000000000000	0.121000000000000000000000000000	248.000000000000000000000000000000	3.570000000000000000000000000000	2.960000000000000000000000000000	6.000000000000000000000000000000	1.000000000000000000000000000000	2.840000000000000000000000000000	33.050000000000000000000000000000	34.760000000000000000000000000000	32.710000000000000000000000000000	34.990000000000000000000000000000	401.160000000000000000000000000000	388.610000000000000000000000000000	-12.550000000000000000000000000000	21.960000000000000000000000000000	26.128000000000000000000000000000	43.390000000000000000000000000000
				122	Menyathes trifoliata	OKAMOTO Azumi; KOYAMA Kohei	Hakuryo pond in Obihiro Univ. Agr. Vet. Med.	210719	210719	8	4	14h27m	870	867		1500.000000000000000000000000000000	8.920000000000000000000000000000	0.121000000000000000000000000000	3.640000000000000000000000000000	3.000000000000000000000000000000	33.090000000000000000000000000000	34.900000000000000000000000000000	43.210000000000000000000000000000	51.580000000000000000000000000000					149.000000000000000000000000000000	0.602233796296296000000000000000	34199.500000000000000000000000000000	8.920000000000000000000000000000	0.121000000000000000000000000000	251.000000000000000000000000000000	3.640000000000000000000000000000	3.000000000000000000000000000000	6.000000000000000000000000000000	1.000000000000000000000000000000	2.840000000000000000000000000000	33.090000000000000000000000000000	34.900000000000000000000000000000	32.700000000000000000000000000000	35.000000000000000000000000000000	401.020000000000000000000000000000	388.620000000000000000000000000000	-12.390000000000000000000000000000	21.921000000000000000000000000000	26.168000000000000000000000000000	43.210000000000000000000000000000
				123	Menyathes trifoliata	OKAMOTO Azumi; KOYAMA Kohei	Hakuryo pond in Obihiro Univ. Agr. Vet. Med.	210719	210719	8	4	14h29m	870	869		1000.000000000000000000000000000000	8.830000000000000000000000000000	0.118000000000000000000000000000	3.330000000000000000000000000000	2.820000000000000000000000000000	33.100000000000000000000000000000	34.180000000000000000000000000000	43.070000000000000000000000000000	50.740000000000000000000000000000					150.000000000000000000000000000000	0.603622685185185000000000000000	34319.500000000000000000000000000000	8.830000000000000000000000000000	0.118000000000000000000000000000	250.000000000000000000000000000000	3.330000000000000000000000000000	2.820000000000000000000000000000	6.000000000000000000000000000000	1.000000000000000000000000000000	2.840000000000000000000000000000	33.100000000000000000000000000000	34.180000000000000000000000000000	32.720000000000000000000000000000	34.920000000000000000000000000000	401.150000000000000000000000000000	389.010000000000000000000000000000	-12.140000000000000000000000000000	21.852000000000000000000000000000	25.742000000000000000000000000000	43.070000000000000000000000000000
				124	Menyathes trifoliata	OKAMOTO Azumi; KOYAMA Kohei	Hakuryo pond in Obihiro Univ. Agr. Vet. Med.	210719	210719	8	4	14h31m	870	871		750.000000000000000000000000000000	8.750000000000000000000000000000	0.116000000000000000000000000000	3.080000000000000000000000000000	2.660000000000000000000000000000	32.980000000000000000000000000000	33.500000000000000000000000000000	43.210000000000000000000000000000	50.350000000000000000000000000000					151.000000000000000000000000000000	0.605439814814815000000000000000	34477.500000000000000000000000000000	8.750000000000000000000000000000	0.116000000000000000000000000000	250.000000000000000000000000000000	3.080000000000000000000000000000	2.660000000000000000000000000000	6.000000000000000000000000000000	1.000000000000000000000000000000	2.840000000000000000000000000000	32.980000000000000000000000000000	33.500000000000000000000000000000	32.700000000000000000000000000000	34.910000000000000000000000000000	401.130000000000000000000000000000	389.200000000000000000000000000000	-11.930000000000000000000000000000	21.786000000000000000000000000000	25.385000000000000000000000000000	43.210000000000000000000000000000
				125	Menyathes trifoliata	OKAMOTO Azumi; KOYAMA Kohei	Hakuryo pond in Obihiro Univ. Agr. Vet. Med.	210719	210719	8	4	14h33m	870	873		500.000000000000000000000000000000	8.250000000000000000000000000000	0.115000000000000000000000000000	2.880000000000000000000000000000	2.520000000000000000000000000000	32.880000000000000000000000000000	32.940000000000000000000000000000	43.370000000000000000000000000000	50.090000000000000000000000000000					152.000000000000000000000000000000	0.606712962962963000000000000000	34586.000000000000000000000000000000	8.250000000000000000000000000000	0.115000000000000000000000000000	257.000000000000000000000000000000	2.880000000000000000000000000000	2.520000000000000000000000000000	6.000000000000000000000000000000	1.000000000000000000000000000000	2.840000000000000000000000000000	32.880000000000000000000000000000	32.940000000000000000000000000000	32.680000000000000000000000000000	34.880000000000000000000000000000	401.090000000000000000000000000000	389.840000000000000000000000000000	-11.250000000000000000000000000000	21.737000000000000000000000000000	25.108000000000000000000000000000	43.370000000000000000000000000000
				126	Menyathes trifoliata	OKAMOTO Azumi; KOYAMA Kohei	Hakuryo pond in Obihiro Univ. Agr. Vet. Med.	210719	210719	8	4	14h36m	880	876		250.000000000000000000000000000000	6.640000000000000000000000000000	0.112000000000000000000000000000	2.670000000000000000000000000000	2.390000000000000000000000000000	32.820000000000000000000000000000	32.370000000000000000000000000000	43.350000000000000000000000000000	49.610000000000000000000000000000					153.000000000000000000000000000000	0.608692129629630000000000000000	34758.000000000000000000000000000000	6.640000000000000000000000000000	0.112000000000000000000000000000	280.000000000000000000000000000000	2.670000000000000000000000000000	2.390000000000000000000000000000	6.000000000000000000000000000000	1.000000000000000000000000000000	2.840000000000000000000000000000	32.820000000000000000000000000000	32.370000000000000000000000000000	32.700000000000000000000000000000	34.800000000000000000000000000000	401.120000000000000000000000000000	391.890000000000000000000000000000	-9.230000000000000000000000000000	21.654000000000000000000000000000	24.779000000000000000000000000000	43.350000000000000000000000000000
				127	Menyathes trifoliata	OKAMOTO Azumi; KOYAMA Kohei	Hakuryo pond in Obihiro Univ. Agr. Vet. Med.	210719	210719	8	4	14h38m	880	878		125.000000000000000000000000000000	4.320000000000000000000000000000	0.110000000000000000000000000000	2.550000000000000000000000000000	2.320000000000000000000000000000	32.750000000000000000000000000000	32.010000000000000000000000000000	43.330000000000000000000000000000	49.330000000000000000000000000000					154.000000000000000000000000000000	0.610000000000000000000000000000	34870.500000000000000000000000000000	4.320000000000000000000000000000	0.110000000000000000000000000000	316.000000000000000000000000000000	2.550000000000000000000000000000	2.320000000000000000000000000000	6.000000000000000000000000000000	1.000000000000000000000000000000	2.840000000000000000000000000000	32.750000000000000000000000000000	32.010000000000000000000000000000	32.700000000000000000000000000000	34.720000000000000000000000000000	401.110000000000000000000000000000	394.710000000000000000000000000000	-6.400000000000000000000000000000	21.566000000000000000000000000000	24.555000000000000000000000000000	43.330000000000000000000000000000
				128	Menyathes trifoliata	OKAMOTO Azumi; KOYAMA Kohei	Hakuryo pond in Obihiro Univ. Agr. Vet. Med.	210719	210719	8	4	14h40m	880	880		63.000000000000000000000000000000	2.100000000000000000000000000000	0.109000000000000000000000000000	2.490000000000000000000000000000	2.280000000000000000000000000000	32.710000000000000000000000000000	31.820000000000000000000000000000	43.280000000000000000000000000000	49.140000000000000000000000000000					155.000000000000000000000000000000	0.611157407407407000000000000000	34970.500000000000000000000000000000	2.100000000000000000000000000000	0.109000000000000000000000000000	351.000000000000000000000000000000	2.490000000000000000000000000000	2.280000000000000000000000000000	6.000000000000000000000000000000	1.000000000000000000000000000000	2.840000000000000000000000000000	32.710000000000000000000000000000	31.820000000000000000000000000000	32.700000000000000000000000000000	34.660000000000000000000000000000	400.940000000000000000000000000000	397.230000000000000000000000000000	-3.710000000000000000000000000000	21.485000000000000000000000000000	24.394000000000000000000000000000	43.280000000000000000000000000000
				129	Menyathes trifoliata	OKAMOTO Azumi; KOYAMA Kohei	Hakuryo pond in Obihiro Univ. Agr. Vet. Med.	210719	210719	8	4	14h42m	880	882		32.000000000000000000000000000000	0.895000000000000000000000000000	0.107000000000000000000000000000	2.430000000000000000000000000000	2.280000000000000000000000000000	32.710000000000000000000000000000	31.760000000000000000000000000000	43.090000000000000000000000000000	48.830000000000000000000000000000					156.000000000000000000000000000000	0.612638888888889000000000000000	35098.500000000000000000000000000000	0.895000000000000000000000000000	0.107000000000000000000000000000	370.000000000000000000000000000000	2.430000000000000000000000000000	2.280000000000000000000000000000	6.000000000000000000000000000000	1.000000000000000000000000000000	2.840000000000000000000000000000	32.710000000000000000000000000000	31.760000000000000000000000000000	32.700000000000000000000000000000	34.650000000000000000000000000000	401.040000000000000000000000000000	398.800000000000000000000000000000	-2.240000000000000000000000000000	21.389000000000000000000000000000	24.238000000000000000000000000000	43.090000000000000000000000000000
				130	Menyathes trifoliata	OKAMOTO Azumi; KOYAMA Kohei	Hakuryo pond in Obihiro Univ. Agr. Vet. Med.	210719	210719	8	4	14h45m	890	885		0.000000000000000000000000000000	-0.996000000000000000000000000000	0.102000000000000000000000000000	2.350000000000000000000000000000	2.300000000000000000000000000000	32.740000000000000000000000000000	31.710000000000000000000000000000	42.690000000000000000000000000000	48.230000000000000000000000000000					157.000000000000000000000000000000	0.614942129629630000000000000000	35297.000000000000000000000000000000	-0.996000000000000000000000000000	0.102000000000000000000000000000	402.000000000000000000000000000000	2.350000000000000000000000000000	2.300000000000000000000000000000	6.000000000000000000000000000000	1.000000000000000000000000000000	2.840000000000000000000000000000	32.740000000000000000000000000000	31.710000000000000000000000000000	32.700000000000000000000000000000	34.670000000000000000000000000000	401.200000000000000000000000000000	401.270000000000000000000000000000	0.060000000000000000000000000000	21.226000000000000000000000000000	23.980000000000000000000000000000	42.690000000000000000000000000000
				131	Menyathes trifoliata	OKAMOTO Azumi; KOYAMA Kohei	Hakuryo pond in Obihiro Univ. Agr. Vet. Med.	210719	210719				890	885											885.000000000000000000000000000000	14h45m	32.000000000000000000000000000000	56.000000000000000000000000000000
				132	Menyathes trifoliata	OKAMOTO Azumi; KOYAMA Kohei	Hakuryo pond in Obihiro Univ. Agr. Vet. Med.	210719	210719	5	5	15h12m	910	912			7.920000000000000000000000000000	0.167000000000000000000000000000	4.050000000000000000000000000000	2.470000000000000000000000000000	32.030000000000000000000000000000	33.700000000000000000000000000000	48.360000000000000000000000000000	58.240000000000000000000000000000					159.000000000000000000000000000000	0.633831018518519000000000000000	36929.500000000000000000000000000000	7.920000000000000000000000000000	0.167000000000000000000000000000	294.000000000000000000000000000000	4.050000000000000000000000000000	2.470000000000000000000000000000	6.000000000000000000000000000000	1.000000000000000000000000000000	2.840000000000000000000000000000	32.030000000000000000000000000000	33.700000000000000000000000000000	31.740000000000000000000000000000	33.840000000000000000000000000000	399.340000000000000000000000000000	387.950000000000000000000000000000	-11.390000000000000000000000000000	23.098000000000000000000000000000	27.820000000000000000000000000000	48.360000000000000000000000000000
				133	Menyathes trifoliata	OKAMOTO Azumi; KOYAMA Kohei	Hakuryo pond in Obihiro Univ. Agr. Vet. Med.	210719	210719	5	5	15h17m	920	917		1500.000000000000000000000000000000	7.750000000000000000000000000000	0.166000000000000000000000000000	4.040000000000000000000000000000	2.480000000000000000000000000000	32.070000000000000000000000000000	33.730000000000000000000000000000	48.210000000000000000000000000000	58.070000000000000000000000000000					160.000000000000000000000000000000	0.637268518518519000000000000000	37225.000000000000000000000000000000	7.750000000000000000000000000000	0.166000000000000000000000000000	296.000000000000000000000000000000	4.040000000000000000000000000000	2.480000000000000000000000000000	6.000000000000000000000000000000	1.000000000000000000000000000000	2.840000000000000000000000000000	32.070000000000000000000000000000	33.730000000000000000000000000000	31.730000000000000000000000000000	33.760000000000000000000000000000	399.190000000000000000000000000000	388.010000000000000000000000000000	-11.180000000000000000000000000000	23.076000000000000000000000000000	27.794000000000000000000000000000	48.210000000000000000000000000000
				134	Menyathes trifoliata	OKAMOTO Azumi; KOYAMA Kohei	Hakuryo pond in Obihiro Univ. Agr. Vet. Med.	210719	210719	5	5	15h19m	920	919		1000.000000000000000000000000000000	7.690000000000000000000000000000	0.162000000000000000000000000000	3.670000000000000000000000000000	2.310000000000000000000000000000	32.020000000000000000000000000000	32.950000000000000000000000000000	48.190000000000000000000000000000	57.150000000000000000000000000000					161.000000000000000000000000000000	0.638564814814815000000000000000	37337.500000000000000000000000000000	7.690000000000000000000000000000	0.162000000000000000000000000000	296.000000000000000000000000000000	3.670000000000000000000000000000	2.310000000000000000000000000000	6.000000000000000000000000000000	1.000000000000000000000000000000	2.840000000000000000000000000000	32.020000000000000000000000000000	32.950000000000000000000000000000	31.740000000000000000000000000000	33.730000000000000000000000000000	399.440000000000000000000000000000	388.510000000000000000000000000000	-10.930000000000000000000000000000	23.005000000000000000000000000000	27.284000000000000000000000000000	48.190000000000000000000000000000
				135	Menyathes trifoliata	OKAMOTO Azumi; KOYAMA Kohei	Hakuryo pond in Obihiro Univ. Agr. Vet. Med.	210719	210719	5	5	15h21m	920	921		750.000000000000000000000000000000	7.490000000000000000000000000000	0.159000000000000000000000000000	3.420000000000000000000000000000	2.190000000000000000000000000000	31.960000000000000000000000000000	32.390000000000000000000000000000	48.130000000000000000000000000000	56.520000000000000000000000000000					162.000000000000000000000000000000	0.639803240740741000000000000000	37444.500000000000000000000000000000	7.490000000000000000000000000000	0.159000000000000000000000000000	297.000000000000000000000000000000	3.420000000000000000000000000000	2.190000000000000000000000000000	6.000000000000000000000000000000	1.000000000000000000000000000000	2.840000000000000000000000000000	31.960000000000000000000000000000	32.390000000000000000000000000000	31.740000000000000000000000000000	33.760000000000000000000000000000	399.220000000000000000000000000000	388.650000000000000000000000000000	-10.570000000000000000000000000000	22.905000000000000000000000000000	26.894000000000000000000000000000	48.130000000000000000000000000000
				136	Menyathes trifoliata	OKAMOTO Azumi; KOYAMA Kohei	Hakuryo pond in Obihiro Univ. Agr. Vet. Med.	210719	210719	5	5	15h22m	920	922		500.000000000000000000000000000000	6.990000000000000000000000000000	0.157000000000000000000000000000	3.190000000000000000000000000000	2.070000000000000000000000000000	31.880000000000000000000000000000	31.830000000000000000000000000000	48.160000000000000000000000000000	56.020000000000000000000000000000					163.000000000000000000000000000000	0.640925925925926000000000000000	37541.000000000000000000000000000000	6.990000000000000000000000000000	0.157000000000000000000000000000	303.000000000000000000000000000000	3.190000000000000000000000000000	2.070000000000000000000000000000	6.000000000000000000000000000000	1.000000000000000000000000000000	2.840000000000000000000000000000	31.880000000000000000000000000000	31.830000000000000000000000000000	31.740000000000000000000000000000	33.760000000000000000000000000000	399.180000000000000000000000000000	389.310000000000000000000000000000	-9.870000000000000000000000000000	22.809000000000000000000000000000	26.531000000000000000000000000000	48.160000000000000000000000000000
				137	Menyathes trifoliata	OKAMOTO Azumi; KOYAMA Kohei	Hakuryo pond in Obihiro Univ. Agr. Vet. Med.	210719	210719	5	5	15h24m	920	924		250.000000000000000000000000000000	5.350000000000000000000000000000	0.155000000000000000000000000000	2.970000000000000000000000000000	1.960000000000000000000000000000	31.820000000000000000000000000000	31.270000000000000000000000000000	48.100000000000000000000000000000	55.470000000000000000000000000000					164.000000000000000000000000000000	0.642060185185185000000000000000	37639.000000000000000000000000000000	5.350000000000000000000000000000	0.155000000000000000000000000000	322.000000000000000000000000000000	2.970000000000000000000000000000	1.960000000000000000000000000000	6.000000000000000000000000000000	1.000000000000000000000000000000	2.840000000000000000000000000000	31.820000000000000000000000000000	31.270000000000000000000000000000	31.740000000000000000000000000000	33.790000000000000000000000000000	399.170000000000000000000000000000	391.360000000000000000000000000000	-7.820000000000000000000000000000	22.705000000000000000000000000000	26.180000000000000000000000000000	48.100000000000000000000000000000
				138	Menyathes trifoliata	OKAMOTO Azumi; KOYAMA Kohei	Hakuryo pond in Obihiro Univ. Agr. Vet. Med.	210719	210719	5	5	15h26m	930	926		125.000000000000000000000000000000	3.500000000000000000000000000000	0.153000000000000000000000000000	2.810000000000000000000000000000	1.880000000000000000000000000000	31.750000000000000000000000000000	30.830000000000000000000000000000	48.030000000000000000000000000000	55.020000000000000000000000000000					165.000000000000000000000000000000	0.643645833333333000000000000000	37777.500000000000000000000000000000	3.500000000000000000000000000000	0.153000000000000000000000000000	344.000000000000000000000000000000	2.810000000000000000000000000000	1.880000000000000000000000000000	6.000000000000000000000000000000	1.000000000000000000000000000000	2.840000000000000000000000000000	31.750000000000000000000000000000	30.830000000000000000000000000000	31.730000000000000000000000000000	33.830000000000000000000000000000	399.290000000000000000000000000000	393.770000000000000000000000000000	-5.530000000000000000000000000000	22.570000000000000000000000000000	25.858000000000000000000000000000	48.030000000000000000000000000000
				139	Menyathes trifoliata	OKAMOTO Azumi; KOYAMA Kohei	Hakuryo pond in Obihiro Univ. Agr. Vet. Med.	210719	210719	5	5	15h29m	930	929		63.000000000000000000000000000000	1.710000000000000000000000000000	0.151000000000000000000000000000	2.750000000000000000000000000000	1.860000000000000000000000000000	31.720000000000000000000000000000	30.680000000000000000000000000000	47.870000000000000000000000000000	54.720000000000000000000000000000					166.000000000000000000000000000000	0.645231481481481000000000000000	37914.500000000000000000000000000000	1.710000000000000000000000000000	0.151000000000000000000000000000	365.000000000000000000000000000000	2.750000000000000000000000000000	1.860000000000000000000000000000	6.000000000000000000000000000000	1.000000000000000000000000000000	2.840000000000000000000000000000	31.720000000000000000000000000000	30.680000000000000000000000000000	31.740000000000000000000000000000	33.880000000000000000000000000000	399.220000000000000000000000000000	395.870000000000000000000000000000	-3.350000000000000000000000000000	22.467000000000000000000000000000	25.682000000000000000000000000000	47.870000000000000000000000000000
				140	Menyathes trifoliata	OKAMOTO Azumi; KOYAMA Kohei	Hakuryo pond in Obihiro Univ. Agr. Vet. Med.	210719	210719	5	5	15h30m	930	930		32.000000000000000000000000000000	0.610000000000000000000000000000	0.149000000000000000000000000000	2.710000000000000000000000000000	1.850000000000000000000000000000	31.740000000000000000000000000000	30.600000000000000000000000000000	47.670000000000000000000000000000	54.410000000000000000000000000000					167.000000000000000000000000000000	0.646435185185185000000000000000	38019.000000000000000000000000000000	0.610000000000000000000000000000	0.149000000000000000000000000000	378.000000000000000000000000000000	2.710000000000000000000000000000	1.850000000000000000000000000000	6.000000000000000000000000000000	1.000000000000000000000000000000	2.840000000000000000000000000000	31.740000000000000000000000000000	30.600000000000000000000000000000	31.750000000000000000000000000000	33.930000000000000000000000000000	399.150000000000000000000000000000	397.130000000000000000000000000000	-2.020000000000000000000000000000	22.388000000000000000000000000000	25.553000000000000000000000000000	47.670000000000000000000000000000
				141	Menyathes trifoliata	OKAMOTO Azumi; KOYAMA Kohei	Hakuryo pond in Obihiro Univ. Agr. Vet. Med.	210719	210719	5	5	15h34m	930	934		0.000000000000000000000000000000	-0.854000000000000000000000000000	0.148000000000000000000000000000	2.690000000000000000000000000000	1.850000000000000000000000000000	31.700000000000000000000000000000	30.570000000000000000000000000000	47.530000000000000000000000000000	54.250000000000000000000000000000					168.000000000000000000000000000000	0.649178240740741000000000000000	38254.000000000000000000000000000000	-0.854000000000000000000000000000	0.148000000000000000000000000000	397.000000000000000000000000000000	2.690000000000000000000000000000	1.850000000000000000000000000000	6.000000000000000000000000000000	1.000000000000000000000000000000	2.840000000000000000000000000000	31.700000000000000000000000000000	30.570000000000000000000000000000	31.740000000000000000000000000000	33.830000000000000000000000000000	399.250000000000000000000000000000	398.990000000000000000000000000000	-0.270000000000000000000000000000	22.276000000000000000000000000000	25.425000000000000000000000000000	47.530000000000000000000000000000
				142	Menyathes trifoliata	OKAMOTO Azumi; KOYAMA Kohei	Hakuryo pond in Obihiro Univ. Agr. Vet. Med.	210719	210719				940	935											935.000000000000000000000000000000	15h35m	30.500000000000000000000000000000	68.000000000000000000000000000000
				143	Menyathes trifoliata	OKAMOTO Azumi; KOYAMA Kohei	Hakuryo pond in Obihiro Univ. Agr. Vet. Med.	210719	210719				960	956											956.000000000000000000000000000000	15h56m	30.500000000000000000000000000000	67.000000000000000000000000000000
				144	Menyathes trifoliata	OKAMOTO Azumi; KOYAMA Kohei	Hakuryo pond in Obihiro Univ. Agr. Vet. Med.	210719	210719	6	4	16h14m	970	974			8.560000000000000000000000000000	0.137000000000000000000000000000	2.920000000000000000000000000000	2.150000000000000000000000000000	30.540000000000000000000000000000	33.220000000000000000000000000000	59.800000000000000000000000000000	67.550000000000000000000000000000					169.000000000000000000000000000000	0.676550925925926000000000000000	40620.000000000000000000000000000000	8.560000000000000000000000000000	0.137000000000000000000000000000	272.000000000000000000000000000000	2.920000000000000000000000000000	2.150000000000000000000000000000	6.000000000000000000000000000000	1.000000000000000000000000000000	2.840000000000000000000000000000	30.540000000000000000000000000000	33.220000000000000000000000000000	29.980000000000000000000000000000	33.130000000000000000000000000000	399.110000000000000000000000000000	387.480000000000000000000000000000	-11.630000000000000000000000000000	26.225000000000000000000000000000	29.625000000000000000000000000000	59.800000000000000000000000000000
				145	Menyathes trifoliata	OKAMOTO Azumi; KOYAMA Kohei	Hakuryo pond in Obihiro Univ. Agr. Vet. Med.	210719	210719	6	4	16h14m	970	974		1500.000000000000000000000000000000	8.430000000000000000000000000000	0.135000000000000000000000000000	2.770000000000000000000000000000	2.070000000000000000000000000000	30.540000000000000000000000000000	32.930000000000000000000000000000	60.060000000000000000000000000000	67.410000000000000000000000000000					170.000000000000000000000000000000	0.676828703703704000000000000000	40644.500000000000000000000000000000	8.430000000000000000000000000000	0.135000000000000000000000000000	272.000000000000000000000000000000	2.770000000000000000000000000000	2.070000000000000000000000000000	6.000000000000000000000000000000	1.000000000000000000000000000000	2.840000000000000000000000000000	30.540000000000000000000000000000	32.930000000000000000000000000000	29.980000000000000000000000000000	33.130000000000000000000000000000	399.080000000000000000000000000000	387.690000000000000000000000000000	-11.400000000000000000000000000000	26.341000000000000000000000000000	29.564000000000000000000000000000	60.060000000000000000000000000000
				146	Menyathes trifoliata	OKAMOTO Azumi; KOYAMA Kohei	Hakuryo pond in Obihiro Univ. Agr. Vet. Med.	210719	210719	6	4	16h15m	980	975		1000.000000000000000000000000000000	8.200000000000000000000000000000	0.133000000000000000000000000000	2.520000000000000000000000000000	1.910000000000000000000000000000	30.490000000000000000000000000000	32.330000000000000000000000000000	60.610000000000000000000000000000	67.330000000000000000000000000000					171.000000000000000000000000000000	0.677465277777778000000000000000	40699.000000000000000000000000000000	8.200000000000000000000000000000	0.133000000000000000000000000000	275.000000000000000000000000000000	2.520000000000000000000000000000	1.910000000000000000000000000000	6.000000000000000000000000000000	1.000000000000000000000000000000	2.840000000000000000000000000000	30.490000000000000000000000000000	32.330000000000000000000000000000	29.970000000000000000000000000000	33.110000000000000000000000000000	398.990000000000000000000000000000	387.990000000000000000000000000000	-11.010000000000000000000000000000	26.502000000000000000000000000000	29.437000000000000000000000000000	60.610000000000000000000000000000
				147	Menyathes trifoliata	OKAMOTO Azumi; KOYAMA Kohei	Hakuryo pond in Obihiro Univ. Agr. Vet. Med.	210719	210719	6	4	16h16m	980	976		750.000000000000000000000000000000	8.100000000000000000000000000000	0.131000000000000000000000000000	2.340000000000000000000000000000	1.800000000000000000000000000000	30.450000000000000000000000000000	31.810000000000000000000000000000	60.720000000000000000000000000000	66.950000000000000000000000000000					172.000000000000000000000000000000	0.677997685185185000000000000000	40745.500000000000000000000000000000	8.100000000000000000000000000000	0.131000000000000000000000000000	276.000000000000000000000000000000	2.340000000000000000000000000000	1.800000000000000000000000000000	6.000000000000000000000000000000	1.000000000000000000000000000000	2.840000000000000000000000000000	30.450000000000000000000000000000	31.810000000000000000000000000000	29.980000000000000000000000000000	33.090000000000000000000000000000	399.050000000000000000000000000000	388.250000000000000000000000000000	-10.800000000000000000000000000000	26.497000000000000000000000000000	29.218000000000000000000000000000	60.720000000000000000000000000000
				148	Menyathes trifoliata	OKAMOTO Azumi; KOYAMA Kohei	Hakuryo pond in Obihiro Univ. Agr. Vet. Med.	210719	210719	6	4	16h17m	980	977		500.000000000000000000000000000000	7.710000000000000000000000000000	0.130000000000000000000000000000	2.120000000000000000000000000000	1.640000000000000000000000000000	30.360000000000000000000000000000	31.100000000000000000000000000000	60.940000000000000000000000000000	66.620000000000000000000000000000					173.000000000000000000000000000000	0.678958333333333000000000000000	40828.500000000000000000000000000000	7.710000000000000000000000000000	0.130000000000000000000000000000	281.000000000000000000000000000000	2.120000000000000000000000000000	1.640000000000000000000000000000	6.000000000000000000000000000000	1.000000000000000000000000000000	2.840000000000000000000000000000	30.360000000000000000000000000000	31.100000000000000000000000000000	29.970000000000000000000000000000	33.040000000000000000000000000000	399.020000000000000000000000000000	388.780000000000000000000000000000	-10.240000000000000000000000000000	26.447000000000000000000000000000	28.912000000000000000000000000000	60.940000000000000000000000000000
				149	Menyathes trifoliata	OKAMOTO Azumi; KOYAMA Kohei	Hakuryo pond in Obihiro Univ. Agr. Vet. Med.	210719	210719	6	4	16h19m	980	979		250.000000000000000000000000000000	6.260000000000000000000000000000	0.128000000000000000000000000000	1.910000000000000000000000000000	1.500000000000000000000000000000	30.290000000000000000000000000000	30.440000000000000000000000000000	61.000000000000000000000000000000	66.160000000000000000000000000000					174.000000000000000000000000000000	0.679965277777778000000000000000	40915.000000000000000000000000000000	6.260000000000000000000000000000	0.128000000000000000000000000000	301.000000000000000000000000000000	1.910000000000000000000000000000	1.500000000000000000000000000000	6.000000000000000000000000000000	1.000000000000000000000000000000	2.840000000000000000000000000000	30.290000000000000000000000000000	30.440000000000000000000000000000	29.990000000000000000000000000000	33.000000000000000000000000000000	399.070000000000000000000000000000	390.660000000000000000000000000000	-8.410000000000000000000000000000	26.374000000000000000000000000000	28.602000000000000000000000000000	61.000000000000000000000000000000
				150	Menyathes trifoliata	OKAMOTO Azumi; KOYAMA Kohei	Hakuryo pond in Obihiro Univ. Agr. Vet. Med.	210719	210719	6	4	16h20m	980	980		125.000000000000000000000000000000	3.920000000000000000000000000000	0.129000000000000000000000000000	1.830000000000000000000000000000	1.430000000000000000000000000000	30.230000000000000000000000000000	30.100000000000000000000000000000	61.100000000000000000000000000000	66.050000000000000000000000000000					175.000000000000000000000000000000	0.680613425925926000000000000000	40971.500000000000000000000000000000	3.920000000000000000000000000000	0.129000000000000000000000000000	334.000000000000000000000000000000	1.830000000000000000000000000000	1.430000000000000000000000000000	6.000000000000000000000000000000	1.000000000000000000000000000000	2.840000000000000000000000000000	30.230000000000000000000000000000	30.100000000000000000000000000000	29.970000000000000000000000000000	32.990000000000000000000000000000	399.040000000000000000000000000000	393.480000000000000000000000000000	-5.560000000000000000000000000000	26.316000000000000000000000000000	28.449000000000000000000000000000	61.100000000000000000000000000000
				151	Menyathes trifoliata	OKAMOTO Azumi; KOYAMA Kohei	Hakuryo pond in Obihiro Univ. Agr. Vet. Med.	210719	210719	6	4	16h21m	980	981		63.000000000000000000000000000000	2.160000000000000000000000000000	0.126000000000000000000000000000	1.730000000000000000000000000000	1.390000000000000000000000000000	30.200000000000000000000000000000	29.930000000000000000000000000000	61.430000000000000000000000000000	66.130000000000000000000000000000					176.000000000000000000000000000000	0.681307870370370000000000000000	41031.500000000000000000000000000000	2.160000000000000000000000000000	0.126000000000000000000000000000	359.000000000000000000000000000000	1.730000000000000000000000000000	1.390000000000000000000000000000	6.000000000000000000000000000000	1.000000000000000000000000000000	2.840000000000000000000000000000	30.200000000000000000000000000000	29.930000000000000000000000000000	29.980000000000000000000000000000	33.020000000000000000000000000000	399.160000000000000000000000000000	395.750000000000000000000000000000	-3.410000000000000000000000000000	26.417000000000000000000000000000	28.440000000000000000000000000000	61.430000000000000000000000000000
				152	Menyathes trifoliata	OKAMOTO Azumi; KOYAMA Kohei	Hakuryo pond in Obihiro Univ. Agr. Vet. Med.	210719	210719	6	4	16h21m	980	981		32.000000000000000000000000000000	0.758000000000000000000000000000	0.127000000000000000000000000000	1.730000000000000000000000000000	1.370000000000000000000000000000	30.180000000000000000000000000000	29.830000000000000000000000000000	61.450000000000000000000000000000	66.150000000000000000000000000000					177.000000000000000000000000000000	0.681782407407407000000000000000	41073.000000000000000000000000000000	0.758000000000000000000000000000	0.127000000000000000000000000000	379.000000000000000000000000000000	1.730000000000000000000000000000	1.370000000000000000000000000000	6.000000000000000000000000000000	1.000000000000000000000000000000	2.840000000000000000000000000000	30.180000000000000000000000000000	29.830000000000000000000000000000	29.980000000000000000000000000000	33.020000000000000000000000000000	399.080000000000000000000000000000	397.350000000000000000000000000000	-1.740000000000000000000000000000	26.391000000000000000000000000000	28.409000000000000000000000000000	61.450000000000000000000000000000
				153	Menyathes trifoliata	OKAMOTO Azumi; KOYAMA Kohei	Hakuryo pond in Obihiro Univ. Agr. Vet. Med.	210719	210719	6	4	16h23m	980	983		0.000000000000000000000000000000	-0.992000000000000000000000000000	0.127000000000000000000000000000	1.680000000000000000000000000000	1.340000000000000000000000000000	30.130000000000000000000000000000	29.650000000000000000000000000000	61.510000000000000000000000000000	66.100000000000000000000000000000					178.000000000000000000000000000000	0.682858796296296000000000000000	41165.000000000000000000000000000000	-0.992000000000000000000000000000	0.127000000000000000000000000000	403.000000000000000000000000000000	1.680000000000000000000000000000	1.340000000000000000000000000000	6.000000000000000000000000000000	1.000000000000000000000000000000	2.840000000000000000000000000000	30.130000000000000000000000000000	29.650000000000000000000000000000	29.980000000000000000000000000000	33.000000000000000000000000000000	398.890000000000000000000000000000	399.270000000000000000000000000000	0.380000000000000000000000000000	26.350000000000000000000000000000	28.312000000000000000000000000000	61.510000000000000000000000000000
				154	Menyathes trifoliata	OKAMOTO Azumi; KOYAMA Kohei	Hakuryo pond in Obihiro Univ. Agr. Vet. Med.	210719	210719				980	979											979.000000000000000000000000000000	16h19m
				155	Menyathes trifoliata	OKAMOTO Azumi; KOYAMA Kohei	Hakuryo pond in Obihiro Univ. Agr. Vet. Med.	210719	210719				990	986											986.000000000000000000000000000000	16h26m	30.500000000000000000000000000000	61.900000000000000000000000000000
				156	Menyathes trifoliata	OKAMOTO Azumi; KOYAMA Kohei	Hakuryo pond in Obihiro Univ. Agr. Vet. Med.	210719	210719				990	992											992.000000000000000000000000000000	16h32m
				157	Menyathes trifoliata	OKAMOTO Azumi; KOYAMA Kohei	Hakuryo pond in Obihiro Univ. Agr. Vet. Med.	210719	210719	8	5	16h47m	1010	1007			8.500000000000000000000000000000	0.093000000000000000000000000000	2.140000000000000000000000000000	2.300000000000000000000000000000	30.440000000000000000000000000000	32.390000000000000000000000000000	53.410000000000000000000000000000	59.160000000000000000000000000000					179.000000000000000000000000000000	0.699571759259259000000000000000	42609.500000000000000000000000000000	8.500000000000000000000000000000	0.093000000000000000000000000000	227.000000000000000000000000000000	2.140000000000000000000000000000	2.300000000000000000000000000000	6.000000000000000000000000000000	1.000000000000000000000000000000	2.840000000000000000000000000000	30.440000000000000000000000000000	32.390000000000000000000000000000	30.160000000000000000000000000000	31.980000000000000000000000000000	399.920000000000000000000000000000	388.720000000000000000000000000000	-11.200000000000000000000000000000	23.284000000000000000000000000000	25.790000000000000000000000000000	53.410000000000000000000000000000
				158	Menyathes trifoliata	OKAMOTO Azumi; KOYAMA Kohei	Hakuryo pond in Obihiro Univ. Agr. Vet. Med.	210719	210719	8	5	16h48m	1010	1008		1500.000000000000000000000000000000	8.390000000000000000000000000000	0.092300000000000000000000000000	2.130000000000000000000000000000	2.300000000000000000000000000000	30.520000000000000000000000000000	32.390000000000000000000000000000	53.010000000000000000000000000000	58.700000000000000000000000000000					180.000000000000000000000000000000	0.700509259259259000000000000000	42690.500000000000000000000000000000	8.390000000000000000000000000000	0.092300000000000000000000000000	228.000000000000000000000000000000	2.130000000000000000000000000000	2.300000000000000000000000000000	6.000000000000000000000000000000	1.000000000000000000000000000000	2.840000000000000000000000000000	30.520000000000000000000000000000	32.390000000000000000000000000000	30.190000000000000000000000000000	31.970000000000000000000000000000	399.930000000000000000000000000000	388.860000000000000000000000000000	-11.060000000000000000000000000000	23.222000000000000000000000000000	25.717000000000000000000000000000	53.010000000000000000000000000000
				159	Menyathes trifoliata	OKAMOTO Azumi; KOYAMA Kohei	Hakuryo pond in Obihiro Univ. Agr. Vet. Med.	210719	210719	8	5	16h49m	1010	1009		1000.000000000000000000000000000000	8.220000000000000000000000000000	0.090000000000000000000000000000	1.950000000000000000000000000000	2.160000000000000000000000000000	30.480000000000000000000000000000	31.760000000000000000000000000000	53.100000000000000000000000000000	58.310000000000000000000000000000					181.000000000000000000000000000000	0.701122685185185000000000000000	42743.500000000000000000000000000000	8.220000000000000000000000000000	0.090000000000000000000000000000	228.000000000000000000000000000000	1.950000000000000000000000000000	2.160000000000000000000000000000	6.000000000000000000000000000000	1.000000000000000000000000000000	2.840000000000000000000000000000	30.480000000000000000000000000000	31.760000000000000000000000000000	30.150000000000000000000000000000	31.960000000000000000000000000000	399.870000000000000000000000000000	389.100000000000000000000000000000	-10.770000000000000000000000000000	23.199000000000000000000000000000	25.477000000000000000000000000000	53.100000000000000000000000000000
				160	Menyathes trifoliata	OKAMOTO Azumi; KOYAMA Kohei	Hakuryo pond in Obihiro Univ. Agr. Vet. Med.	210719	210719	8	5	16h50m	1010	1010		750.000000000000000000000000000000	8.050000000000000000000000000000	0.086600000000000000000000000000	1.760000000000000000000000000000	2.030000000000000000000000000000	30.480000000000000000000000000000	31.190000000000000000000000000000	53.060000000000000000000000000000	57.780000000000000000000000000000					183.000000000000000000000000000000	0.701979166666667000000000000000	42817.500000000000000000000000000000	8.050000000000000000000000000000	0.086600000000000000000000000000	227.000000000000000000000000000000	1.760000000000000000000000000000	2.030000000000000000000000000000	6.000000000000000000000000000000	1.000000000000000000000000000000	2.840000000000000000000000000000	30.480000000000000000000000000000	31.190000000000000000000000000000	30.120000000000000000000000000000	31.950000000000000000000000000000	400.030000000000000000000000000000	389.550000000000000000000000000000	-10.490000000000000000000000000000	23.187000000000000000000000000000	25.251000000000000000000000000000	53.060000000000000000000000000000
				161	Menyathes trifoliata	OKAMOTO Azumi; KOYAMA Kohei	Hakuryo pond in Obihiro Univ. Agr. Vet. Med.	210719	210719	8	5	16h51m	1010	1011		500.000000000000000000000000000000	7.620000000000000000000000000000	0.087400000000000000000000000000	1.700000000000000000000000000000	1.940000000000000000000000000000	30.430000000000000000000000000000	30.820000000000000000000000000000	53.180000000000000000000000000000	57.760000000000000000000000000000					184.000000000000000000000000000000	0.702303240740741000000000000000	42845.000000000000000000000000000000	7.620000000000000000000000000000	0.087400000000000000000000000000	237.000000000000000000000000000000	1.700000000000000000000000000000	1.940000000000000000000000000000	6.000000000000000000000000000000	1.000000000000000000000000000000	2.840000000000000000000000000000	30.430000000000000000000000000000	30.820000000000000000000000000000	30.230000000000000000000000000000	31.950000000000000000000000000000	400.000000000000000000000000000000	390.070000000000000000000000000000	-9.940000000000000000000000000000	23.167000000000000000000000000000	25.161000000000000000000000000000	53.180000000000000000000000000000
				162	Menyathes trifoliata	OKAMOTO Azumi; KOYAMA Kohei	Hakuryo pond in Obihiro Univ. Agr. Vet. Med.	210719	210719	8	5	16h52m	1010	1012		250.000000000000000000000000000000	6.300000000000000000000000000000	0.086200000000000000000000000000	1.600000000000000000000000000000	1.850000000000000000000000000000	30.410000000000000000000000000000	30.390000000000000000000000000000	53.170000000000000000000000000000	57.470000000000000000000000000000					185.000000000000000000000000000000	0.702800925925926000000000000000	42888.500000000000000000000000000000	6.300000000000000000000000000000	0.086200000000000000000000000000	262.000000000000000000000000000000	1.600000000000000000000000000000	1.850000000000000000000000000000	6.000000000000000000000000000000	1.000000000000000000000000000000	2.840000000000000000000000000000	30.410000000000000000000000000000	30.390000000000000000000000000000	30.190000000000000000000000000000	31.960000000000000000000000000000	399.980000000000000000000000000000	391.670000000000000000000000000000	-8.310000000000000000000000000000	23.138000000000000000000000000000	25.008000000000000000000000000000	53.170000000000000000000000000000
				163	Menyathes trifoliata	OKAMOTO Azumi; KOYAMA Kohei	Hakuryo pond in Obihiro Univ. Agr. Vet. Med.	210719	210719	8	5	16h53m	1010	1013		125.000000000000000000000000000000	4.300000000000000000000000000000	0.084700000000000000000000000000	1.500000000000000000000000000000	1.770000000000000000000000000000	30.400000000000000000000000000000	30.030000000000000000000000000000	53.280000000000000000000000000000	57.320000000000000000000000000000					186.000000000000000000000000000000	0.703657407407407000000000000000	42962.500000000000000000000000000000	4.300000000000000000000000000000	0.084700000000000000000000000000	301.000000000000000000000000000000	1.500000000000000000000000000000	1.770000000000000000000000000000	6.000000000000000000000000000000	1.000000000000000000000000000000	2.840000000000000000000000000000	30.400000000000000000000000000000	30.030000000000000000000000000000	30.210000000000000000000000000000	32.000000000000000000000000000000	399.880000000000000000000000000000	394.010000000000000000000000000000	-5.870000000000000000000000000000	23.169000000000000000000000000000	24.928000000000000000000000000000	53.280000000000000000000000000000
				164	Menyathes trifoliata	OKAMOTO Azumi; KOYAMA Kohei	Hakuryo pond in Obihiro Univ. Agr. Vet. Med.	210719	210719	8	5	16h54m	1010	1014		63.000000000000000000000000000000	2.710000000000000000000000000000	0.084100000000000000000000000000	1.450000000000000000000000000000	1.720000000000000000000000000000	30.330000000000000000000000000000	29.820000000000000000000000000000	53.550000000000000000000000000000	57.470000000000000000000000000000					187.000000000000000000000000000000	0.704421296296296000000000000000	43028.500000000000000000000000000000	2.710000000000000000000000000000	0.084100000000000000000000000000	333.000000000000000000000000000000	1.450000000000000000000000000000	1.720000000000000000000000000000	6.000000000000000000000000000000	1.000000000000000000000000000000	2.840000000000000000000000000000	30.330000000000000000000000000000	29.820000000000000000000000000000	30.170000000000000000000000000000	32.040000000000000000000000000000	400.090000000000000000000000000000	396.140000000000000000000000000000	-3.950000000000000000000000000000	23.205000000000000000000000000000	24.902000000000000000000000000000	53.550000000000000000000000000000
				165	Menyathes trifoliata	OKAMOTO Azumi; KOYAMA Kohei	Hakuryo pond in Obihiro Univ. Agr. Vet. Med.	210719	210719	8	5	16h55m	1020	1015		32.000000000000000000000000000000	1.370000000000000000000000000000	0.084000000000000000000000000000	1.430000000000000000000000000000	1.700000000000000000000000000000	30.240000000000000000000000000000	29.700000000000000000000000000000	53.840000000000000000000000000000	57.710000000000000000000000000000					189.000000000000000000000000000000	0.705034722222222000000000000000	43081.500000000000000000000000000000	1.370000000000000000000000000000	0.084000000000000000000000000000	360.000000000000000000000000000000	1.430000000000000000000000000000	1.700000000000000000000000000000	6.000000000000000000000000000000	1.000000000000000000000000000000	2.840000000000000000000000000000	30.240000000000000000000000000000	29.700000000000000000000000000000	30.130000000000000000000000000000	32.080000000000000000000000000000	399.880000000000000000000000000000	397.560000000000000000000000000000	-2.330000000000000000000000000000	23.199000000000000000000000000000	24.870000000000000000000000000000	53.840000000000000000000000000000
				166	Menyathes trifoliata	OKAMOTO Azumi; KOYAMA Kohei	Hakuryo pond in Obihiro Univ. Agr. Vet. Med.	210719	210719	8	5	16h56m	1020	1016		0.000000000000000000000000000000	-0.462000000000000000000000000000	0.084100000000000000000000000000	1.410000000000000000000000000000	1.670000000000000000000000000000	30.230000000000000000000000000000	29.630000000000000000000000000000	54.050000000000000000000000000000	57.870000000000000000000000000000					190.000000000000000000000000000000	0.706030092592593000000000000000	43167.000000000000000000000000000000	-0.462000000000000000000000000000	0.084100000000000000000000000000	398.000000000000000000000000000000	1.410000000000000000000000000000	1.670000000000000000000000000000	6.000000000000000000000000000000	1.000000000000000000000000000000	2.840000000000000000000000000000	30.230000000000000000000000000000	29.630000000000000000000000000000	30.190000000000000000000000000000	32.120000000000000000000000000000	399.920000000000000000000000000000	399.800000000000000000000000000000	-0.120000000000000000000000000000	23.279000000000000000000000000000	24.927000000000000000000000000000	54.050000000000000000000000000000
				167	Menyathes trifoliata	OKAMOTO Azumi; KOYAMA Kohei	Hakuryo pond in Obihiro Univ. Agr. Vet. Med.	210719	210719				1020	1019											1019.000000000000000000000000000000	16h59m	28.400000000000000000000000000000	67.000000000000000000000000000000
				168	Menyathes trifoliata	OKAMOTO Azumi; KOYAMA Kohei	Hakuryo pond in Obihiro Univ. Agr. Vet. Med.	210719	210719	5	6	17h33m	1050	1053			8.160000000000000000000000000000	0.170000000000000000000000000000	3.090000000000000000000000000000	1.860000000000000000000000000000	28.450000000000000000000000000000	30.950000000000000000000000000000	58.400000000000000000000000000000	67.690000000000000000000000000000					191.000000000000000000000000000000	0.731643518518518000000000000000	45380.500000000000000000000000000000	8.160000000000000000000000000000	0.170000000000000000000000000000	297.000000000000000000000000000000	3.090000000000000000000000000000	1.860000000000000000000000000000	6.000000000000000000000000000000	1.000000000000000000000000000000	2.840000000000000000000000000000	28.450000000000000000000000000000	30.950000000000000000000000000000	27.850000000000000000000000000000	30.680000000000000000000000000000	399.690000000000000000000000000000	388.470000000000000000000000000000	-11.230000000000000000000000000000	22.694000000000000000000000000000	26.304000000000000000000000000000	58.400000000000000000000000000000
				169	Menyathes trifoliata	OKAMOTO Azumi; KOYAMA Kohei	Hakuryo pond in Obihiro Univ. Agr. Vet. Med.	210719	210719	5	6	17h34m	1050	1054		1500.000000000000000000000000000000	8.330000000000000000000000000000	0.166000000000000000000000000000	3.000000000000000000000000000000	1.840000000000000000000000000000	28.490000000000000000000000000000	30.820000000000000000000000000000	58.190000000000000000000000000000	67.180000000000000000000000000000					192.000000000000000000000000000000	0.732592592592593000000000000000	45462.000000000000000000000000000000	8.330000000000000000000000000000	0.166000000000000000000000000000	294.000000000000000000000000000000	3.000000000000000000000000000000	1.840000000000000000000000000000	6.000000000000000000000000000000	1.000000000000000000000000000000	2.840000000000000000000000000000	28.490000000000000000000000000000	30.820000000000000000000000000000	27.830000000000000000000000000000	30.680000000000000000000000000000	399.920000000000000000000000000000	388.530000000000000000000000000000	-11.390000000000000000000000000000	22.663000000000000000000000000000	26.165000000000000000000000000000	58.190000000000000000000000000000
				170	Menyathes trifoliata	OKAMOTO Azumi; KOYAMA Kohei	Hakuryo pond in Obihiro Univ. Agr. Vet. Med.	210719	210719	5	6	17h35m	1060	1055		1000.000000000000000000000000000000	7.970000000000000000000000000000	0.163000000000000000000000000000	2.690000000000000000000000000000	1.690000000000000000000000000000	28.440000000000000000000000000000	30.060000000000000000000000000000	58.290000000000000000000000000000	66.390000000000000000000000000000					193.000000000000000000000000000000	0.733275462962963000000000000000	45521.000000000000000000000000000000	7.970000000000000000000000000000	0.163000000000000000000000000000	297.000000000000000000000000000000	2.690000000000000000000000000000	1.690000000000000000000000000000	6.000000000000000000000000000000	1.000000000000000000000000000000	2.840000000000000000000000000000	28.440000000000000000000000000000	30.060000000000000000000000000000	27.840000000000000000000000000000	30.670000000000000000000000000000	399.790000000000000000000000000000	388.970000000000000000000000000000	-10.820000000000000000000000000000	22.635000000000000000000000000000	25.781000000000000000000000000000	58.290000000000000000000000000000
				171	Menyathes trifoliata	OKAMOTO Azumi; KOYAMA Kohei	Hakuryo pond in Obihiro Univ. Agr. Vet. Med.	210719	210719	5	6	17h37m	1060	1057		750.000000000000000000000000000000	7.880000000000000000000000000000	0.160000000000000000000000000000	2.470000000000000000000000000000	1.580000000000000000000000000000	28.320000000000000000000000000000	29.470000000000000000000000000000	58.650000000000000000000000000000	66.130000000000000000000000000000					194.000000000000000000000000000000	0.734097222222222000000000000000	45592.500000000000000000000000000000	7.880000000000000000000000000000	0.160000000000000000000000000000	298.000000000000000000000000000000	2.470000000000000000000000000000	1.580000000000000000000000000000	6.000000000000000000000000000000	1.000000000000000000000000000000	2.840000000000000000000000000000	28.320000000000000000000000000000	29.470000000000000000000000000000	27.810000000000000000000000000000	30.650000000000000000000000000000	399.820000000000000000000000000000	389.220000000000000000000000000000	-10.600000000000000000000000000000	22.617000000000000000000000000000	25.500000000000000000000000000000	58.650000000000000000000000000000
				172	Menyathes trifoliata	OKAMOTO Azumi; KOYAMA Kohei	Hakuryo pond in Obihiro Univ. Agr. Vet. Med.	210719	210719	5	6	17h37m	1060	1057		500.000000000000000000000000000000	7.210000000000000000000000000000	0.157000000000000000000000000000	2.290000000000000000000000000000	1.490000000000000000000000000000	28.300000000000000000000000000000	29.000000000000000000000000000000	58.630000000000000000000000000000	65.590000000000000000000000000000					195.000000000000000000000000000000	0.734652777777778000000000000000	45640.500000000000000000000000000000	7.210000000000000000000000000000	0.157000000000000000000000000000	305.000000000000000000000000000000	2.290000000000000000000000000000	1.490000000000000000000000000000	6.000000000000000000000000000000	1.000000000000000000000000000000	2.840000000000000000000000000000	28.300000000000000000000000000000	29.000000000000000000000000000000	27.800000000000000000000000000000	30.630000000000000000000000000000	399.710000000000000000000000000000	389.990000000000000000000000000000	-9.720000000000000000000000000000	22.586000000000000000000000000000	25.264000000000000000000000000000	58.630000000000000000000000000000
				173	Menyathes trifoliata	OKAMOTO Azumi; KOYAMA Kohei	Hakuryo pond in Obihiro Univ. Agr. Vet. Med.	210719	210719	5	6	17h39m	1060	1059		250.000000000000000000000000000000	5.600000000000000000000000000000	0.153000000000000000000000000000	2.090000000000000000000000000000	1.400000000000000000000000000000	28.450000000000000000000000000000	28.510000000000000000000000000000	58.010000000000000000000000000000	64.310000000000000000000000000000					196.000000000000000000000000000000	0.735462962962963000000000000000	45711.000000000000000000000000000000	5.600000000000000000000000000000	0.153000000000000000000000000000	323.000000000000000000000000000000	2.090000000000000000000000000000	1.400000000000000000000000000000	6.000000000000000000000000000000	1.000000000000000000000000000000	2.840000000000000000000000000000	28.450000000000000000000000000000	28.510000000000000000000000000000	27.940000000000000000000000000000	30.600000000000000000000000000000	400.050000000000000000000000000000	392.340000000000000000000000000000	-7.710000000000000000000000000000	22.535000000000000000000000000000	24.986000000000000000000000000000	58.010000000000000000000000000000
				174	Menyathes trifoliata	OKAMOTO Azumi; KOYAMA Kohei	Hakuryo pond in Obihiro Univ. Agr. Vet. Med.	210719	210719	5	6	17h40m	1060	1060		125.000000000000000000000000000000	3.480000000000000000000000000000	0.155000000000000000000000000000	1.970000000000000000000000000000	1.300000000000000000000000000000	28.130000000000000000000000000000	27.960000000000000000000000000000	58.820000000000000000000000000000	64.870000000000000000000000000000					197.000000000000000000000000000000	0.736388888888889000000000000000	45791.000000000000000000000000000000	3.480000000000000000000000000000	0.155000000000000000000000000000	349.000000000000000000000000000000	1.970000000000000000000000000000	1.300000000000000000000000000000	6.000000000000000000000000000000	1.000000000000000000000000000000	2.840000000000000000000000000000	28.130000000000000000000000000000	27.960000000000000000000000000000	27.760000000000000000000000000000	30.560000000000000000000000000000	399.690000000000000000000000000000	394.580000000000000000000000000000	-5.110000000000000000000000000000	22.428000000000000000000000000000	24.738000000000000000000000000000	58.820000000000000000000000000000
				175	Menyathes trifoliata	OKAMOTO Azumi; KOYAMA Kohei	Hakuryo pond in Obihiro Univ. Agr. Vet. Med.	210719	210719	5	6	17h41m	1060	1061		63.000000000000000000000000000000	1.920000000000000000000000000000	0.153000000000000000000000000000	1.890000000000000000000000000000	1.260000000000000000000000000000	28.100000000000000000000000000000	27.700000000000000000000000000000	58.780000000000000000000000000000	64.600000000000000000000000000000					198.000000000000000000000000000000	0.737430555555556000000000000000	45880.500000000000000000000000000000	1.920000000000000000000000000000	0.153000000000000000000000000000	368.000000000000000000000000000000	1.890000000000000000000000000000	1.260000000000000000000000000000	6.000000000000000000000000000000	1.000000000000000000000000000000	2.840000000000000000000000000000	28.100000000000000000000000000000	27.700000000000000000000000000000	27.750000000000000000000000000000	30.500000000000000000000000000000	399.720000000000000000000000000000	396.520000000000000000000000000000	-3.200000000000000000000000000000	22.368000000000000000000000000000	24.582000000000000000000000000000	58.780000000000000000000000000000
				176	Menyathes trifoliata	OKAMOTO Azumi; KOYAMA Kohei	Hakuryo pond in Obihiro Univ. Agr. Vet. Med.	210719	210719	5	6	17h43m	1060	1063		32.000000000000000000000000000000	0.875000000000000000000000000000	0.154000000000000000000000000000	1.860000000000000000000000000000	1.230000000000000000000000000000	28.040000000000000000000000000000	27.510000000000000000000000000000	58.830000000000000000000000000000	64.560000000000000000000000000000					199.000000000000000000000000000000	0.738333333333333000000000000000	45959.000000000000000000000000000000	0.875000000000000000000000000000	0.154000000000000000000000000000	380.000000000000000000000000000000	1.860000000000000000000000000000	1.230000000000000000000000000000	6.000000000000000000000000000000	1.000000000000000000000000000000	2.840000000000000000000000000000	28.040000000000000000000000000000	27.510000000000000000000000000000	27.830000000000000000000000000000	30.490000000000000000000000000000	399.740000000000000000000000000000	397.800000000000000000000000000000	-1.940000000000000000000000000000	22.309000000000000000000000000000	24.481000000000000000000000000000	58.830000000000000000000000000000
				177	Menyathes trifoliata	OKAMOTO Azumi; KOYAMA Kohei	Hakuryo pond in Obihiro Univ. Agr. Vet. Med.	210719	210719	5	6	17h44m	1060	1064		0.000000000000000000000000000000	-0.447000000000000000000000000000	0.155000000000000000000000000000	1.840000000000000000000000000000	1.220000000000000000000000000000	27.990000000000000000000000000000	27.400000000000000000000000000000	58.840000000000000000000000000000	64.530000000000000000000000000000					200.000000000000000000000000000000	0.739108796296296000000000000000	46026.000000000000000000000000000000	-0.447000000000000000000000000000	0.155000000000000000000000000000	396.000000000000000000000000000000	1.840000000000000000000000000000	1.220000000000000000000000000000	6.000000000000000000000000000000	1.000000000000000000000000000000	2.840000000000000000000000000000	27.990000000000000000000000000000	27.400000000000000000000000000000	27.820000000000000000000000000000	30.480000000000000000000000000000	399.740000000000000000000000000000	399.390000000000000000000000000000	-0.340000000000000000000000000000	22.251000000000000000000000000000	24.402000000000000000000000000000	58.840000000000000000000000000000
				178	Menyathes trifoliata	OKAMOTO Azumi; KOYAMA Kohei	Hakuryo pond in Obihiro Univ. Agr. Vet. Med.	210719	210719				1070	1065											648.000000000000000000000000000000	10h48m	27.100000000000000000000000000000	69.500000000000000000000000000000
				179	Menyathes trifoliata	OKAMOTO Azumi; KOYAMA Kohei	Hakuryo pond in Obihiro Univ. Agr. Vet. Med.	210719	210719	6	5	18h50m	1130	1130			8.580000000000000000000000000000	0.134000000000000000000000000000	2.310000000000000000000000000000	1.750000000000000000000000000000	27.280000000000000000000000000000	29.640000000000000000000000000000	59.080000000000000000000000000000	66.540000000000000000000000000000					202.000000000000000000000000000000	0.784930555555556000000000000000	49984.000000000000000000000000000000	8.580000000000000000000000000000	0.134000000000000000000000000000	273.000000000000000000000000000000	2.310000000000000000000000000000	1.750000000000000000000000000000	6.000000000000000000000000000000	1.000000000000000000000000000000	2.840000000000000000000000000000	27.280000000000000000000000000000	29.640000000000000000000000000000	26.740000000000000000000000000000	29.020000000000000000000000000000	400.800000000000000000000000000000	389.450000000000000000000000000000	-11.360000000000000000000000000000	21.432000000000000000000000000000	24.134000000000000000000000000000	59.080000000000000000000000000000
				180	Menyathes trifoliata	OKAMOTO Azumi; KOYAMA Kohei	Hakuryo pond in Obihiro Univ. Agr. Vet. Med.	210719	210719	6	5	18h51m	1130	1131		1500.000000000000000000000000000000	8.370000000000000000000000000000	0.134000000000000000000000000000	2.240000000000000000000000000000	1.700000000000000000000000000000	27.180000000000000000000000000000	29.380000000000000000000000000000	59.300000000000000000000000000000	66.580000000000000000000000000000					203.000000000000000000000000000000	0.786041666666667000000000000000	50081.000000000000000000000000000000	8.370000000000000000000000000000	0.134000000000000000000000000000	276.000000000000000000000000000000	2.240000000000000000000000000000	1.700000000000000000000000000000	6.000000000000000000000000000000	1.000000000000000000000000000000	2.840000000000000000000000000000	27.180000000000000000000000000000	29.380000000000000000000000000000	26.680000000000000000000000000000	29.010000000000000000000000000000	400.590000000000000000000000000000	389.520000000000000000000000000000	-11.070000000000000000000000000000	21.381000000000000000000000000000	24.004000000000000000000000000000	59.300000000000000000000000000000
				181	Menyathes trifoliata	OKAMOTO Azumi; KOYAMA Kohei	Hakuryo pond in Obihiro Univ. Agr. Vet. Med.	210719	210719	6	5	18h53m	1130	1133		1000.000000000000000000000000000000	8.270000000000000000000000000000	0.128000000000000000000000000000	1.970000000000000000000000000000	1.560000000000000000000000000000	27.130000000000000000000000000000	28.590000000000000000000000000000	59.340000000000000000000000000000	65.750000000000000000000000000000					204.000000000000000000000000000000	0.787106481481481000000000000000	50172.500000000000000000000000000000	8.270000000000000000000000000000	0.128000000000000000000000000000	274.000000000000000000000000000000	1.970000000000000000000000000000	1.560000000000000000000000000000	6.000000000000000000000000000000	1.000000000000000000000000000000	2.840000000000000000000000000000	27.130000000000000000000000000000	28.590000000000000000000000000000	26.570000000000000000000000000000	28.990000000000000000000000000000	400.700000000000000000000000000000	389.880000000000000000000000000000	-10.820000000000000000000000000000	21.332000000000000000000000000000	23.635000000000000000000000000000	59.340000000000000000000000000000
				182	Menyathes trifoliata	OKAMOTO Azumi; KOYAMA Kohei	Hakuryo pond in Obihiro Univ. Agr. Vet. Med.	210719	210719	6	5	18h55m	1140	1135		750.000000000000000000000000000000	8.340000000000000000000000000000	0.126000000000000000000000000000	1.780000000000000000000000000000	1.430000000000000000000000000000	27.030000000000000000000000000000	27.900000000000000000000000000000	59.440000000000000000000000000000	65.250000000000000000000000000000					205.000000000000000000000000000000	0.788263888888889000000000000000	50273.000000000000000000000000000000	8.340000000000000000000000000000	0.126000000000000000000000000000	272.000000000000000000000000000000	1.780000000000000000000000000000	1.430000000000000000000000000000	6.000000000000000000000000000000	1.000000000000000000000000000000	2.840000000000000000000000000000	27.030000000000000000000000000000	27.900000000000000000000000000000	26.660000000000000000000000000000	28.940000000000000000000000000000	400.910000000000000000000000000000	390.090000000000000000000000000000	-10.830000000000000000000000000000	21.240000000000000000000000000000	23.319000000000000000000000000000	59.440000000000000000000000000000
				183	Menyathes trifoliata	OKAMOTO Azumi; KOYAMA Kohei	Hakuryo pond in Obihiro Univ. Agr. Vet. Med.	210719	210719	6	5	18h56m	1140	1136		500.000000000000000000000000000000	7.740000000000000000000000000000	0.124000000000000000000000000000	1.630000000000000000000000000000	1.330000000000000000000000000000	26.950000000000000000000000000000	27.320000000000000000000000000000	59.520000000000000000000000000000	64.870000000000000000000000000000					206.000000000000000000000000000000	0.789131944444444000000000000000	50347.500000000000000000000000000000	7.740000000000000000000000000000	0.124000000000000000000000000000	280.000000000000000000000000000000	1.630000000000000000000000000000	1.330000000000000000000000000000	6.000000000000000000000000000000	1.000000000000000000000000000000	2.840000000000000000000000000000	26.950000000000000000000000000000	27.320000000000000000000000000000	26.670000000000000000000000000000	28.900000000000000000000000000000	400.800000000000000000000000000000	390.780000000000000000000000000000	-10.030000000000000000000000000000	21.177000000000000000000000000000	23.081000000000000000000000000000	59.520000000000000000000000000000
				184	Menyathes trifoliata	OKAMOTO Azumi; KOYAMA Kohei	Hakuryo pond in Obihiro Univ. Agr. Vet. Med.	210719	210719	6	5	18h57m	1140	1137		250.000000000000000000000000000000	6.070000000000000000000000000000	0.124000000000000000000000000000	1.480000000000000000000000000000	1.220000000000000000000000000000	26.870000000000000000000000000000	26.680000000000000000000000000000	59.580000000000000000000000000000	64.480000000000000000000000000000					207.000000000000000000000000000000	0.790254629629630000000000000000	50444.000000000000000000000000000000	6.070000000000000000000000000000	0.124000000000000000000000000000	304.000000000000000000000000000000	1.480000000000000000000000000000	1.220000000000000000000000000000	6.000000000000000000000000000000	1.000000000000000000000000000000	2.840000000000000000000000000000	26.870000000000000000000000000000	26.680000000000000000000000000000	26.660000000000000000000000000000	28.880000000000000000000000000000	400.780000000000000000000000000000	392.810000000000000000000000000000	-7.960000000000000000000000000000	21.093000000000000000000000000000	22.830000000000000000000000000000	59.580000000000000000000000000000
				185	Menyathes trifoliata	OKAMOTO Azumi; KOYAMA Kohei	Hakuryo pond in Obihiro Univ. Agr. Vet. Med.	210719	210719	6	5	18h59m	1140	1139		125.000000000000000000000000000000	3.980000000000000000000000000000	0.121000000000000000000000000000	1.390000000000000000000000000000	1.170000000000000000000000000000	26.800000000000000000000000000000	26.350000000000000000000000000000	59.660000000000000000000000000000	64.290000000000000000000000000000					208.000000000000000000000000000000	0.791250000000000000000000000000	50530.500000000000000000000000000000	3.980000000000000000000000000000	0.121000000000000000000000000000	334.000000000000000000000000000000	1.390000000000000000000000000000	1.170000000000000000000000000000	6.000000000000000000000000000000	1.000000000000000000000000000000	2.840000000000000000000000000000	26.800000000000000000000000000000	26.350000000000000000000000000000	26.710000000000000000000000000000	28.850000000000000000000000000000	400.900000000000000000000000000000	395.470000000000000000000000000000	-5.430000000000000000000000000000	21.044000000000000000000000000000	22.676000000000000000000000000000	59.660000000000000000000000000000
				186	Menyathes trifoliata	OKAMOTO Azumi; KOYAMA Kohei	Hakuryo pond in Obihiro Univ. Agr. Vet. Med.	210719	210719	6	5	19h00m	1140	1140		63.000000000000000000000000000000	1.980000000000000000000000000000	0.121000000000000000000000000000	1.360000000000000000000000000000	1.140000000000000000000000000000	26.800000000000000000000000000000	26.160000000000000000000000000000	59.630000000000000000000000000000	64.140000000000000000000000000000					209.000000000000000000000000000000	0.791990740740741000000000000000	50594.000000000000000000000000000000	1.980000000000000000000000000000	0.121000000000000000000000000000	364.000000000000000000000000000000	1.360000000000000000000000000000	1.140000000000000000000000000000	6.000000000000000000000000000000	1.000000000000000000000000000000	2.840000000000000000000000000000	26.800000000000000000000000000000	26.160000000000000000000000000000	26.700000000000000000000000000000	28.830000000000000000000000000000	400.820000000000000000000000000000	397.800000000000000000000000000000	-3.020000000000000000000000000000	21.024000000000000000000000000000	22.613000000000000000000000000000	59.630000000000000000000000000000
				187	Menyathes trifoliata	OKAMOTO Azumi; KOYAMA Kohei	Hakuryo pond in Obihiro Univ. Agr. Vet. Med.	210719	210719	6	5	19h01m	1140	1141		32.000000000000000000000000000000	0.843000000000000000000000000000	0.121000000000000000000000000000	1.320000000000000000000000000000	1.110000000000000000000000000000	26.720000000000000000000000000000	25.960000000000000000000000000000	59.780000000000000000000000000000	64.190000000000000000000000000000					210.000000000000000000000000000000	0.792974537037037000000000000000	50679.000000000000000000000000000000	0.843000000000000000000000000000	0.121000000000000000000000000000	381.000000000000000000000000000000	1.320000000000000000000000000000	1.110000000000000000000000000000	6.000000000000000000000000000000	1.000000000000000000000000000000	2.840000000000000000000000000000	26.720000000000000000000000000000	25.960000000000000000000000000000	26.680000000000000000000000000000	28.810000000000000000000000000000	400.790000000000000000000000000000	399.150000000000000000000000000000	-1.640000000000000000000000000000	20.985000000000000000000000000000	22.534000000000000000000000000000	59.780000000000000000000000000000
				188	Menyathes trifoliata	OKAMOTO Azumi; KOYAMA Kohei	Hakuryo pond in Obihiro Univ. Agr. Vet. Med.	210719	210719	6	5	19h04m	1140	1144		0.000000000000000000000000000000	-0.781000000000000000000000000000	0.122000000000000000000000000000	1.300000000000000000000000000000	1.090000000000000000000000000000	26.670000000000000000000000000000	25.820000000000000000000000000000	59.660000000000000000000000000000	64.020000000000000000000000000000					211.000000000000000000000000000000	0.794884259259259000000000000000	50844.500000000000000000000000000000	-0.781000000000000000000000000000	0.122000000000000000000000000000	405.000000000000000000000000000000	1.300000000000000000000000000000	1.090000000000000000000000000000	6.000000000000000000000000000000	1.000000000000000000000000000000	2.840000000000000000000000000000	26.670000000000000000000000000000	25.820000000000000000000000000000	26.670000000000000000000000000000	28.770000000000000000000000000000	400.770000000000000000000000000000	401.080000000000000000000000000000	0.310000000000000000000000000000	20.877000000000000000000000000000	22.404000000000000000000000000000	59.660000000000000000000000000000
				189	Menyathes trifoliata	OKAMOTO Azumi; KOYAMA Kohei	Hakuryo pond in Obihiro Univ. Agr. Vet. Med.	210719	210719				1150	1145											1145.000000000000000000000000000000	19h05m	25.500000000000000000000000000000	76.500000000000000000000000000000
				190	Menyathes trifoliata	OKAMOTO Azumi; KOYAMA Kohei	Hakuryo pond in Obihiro Univ. Agr. Vet. Med.	210722	210722				490	487											487.000000000000000000000000000000	08h07m	22.500000000000000000000000000000	81.700000000000000000000000000000
				191	Menyathes trifoliata	OKAMOTO Azumi; KOYAMA Kohei	Hakuryo pond in Obihiro Univ. Agr. Vet. Med.	210722	210722				500	502											502.000000000000000000000000000000	08h22m	22.500000000000000000000000000000	81.700000000000000000000000000000
				192	Menyathes trifoliata	OKAMOTO Azumi; KOYAMA Kohei	Hakuryo pond in Obihiro Univ. Agr. Vet. Med.	210722	210722	5	1	08h45m	530	525		2000.000000000000000000000000000000	8.700000000000000000000000000000	0.164000000000000000000000000000	1.880000000000000000000000000000	1.180000000000000000000000000000	22.430000000000000000000000000000	26.290000000000000000000000000000	74.370000000000000000000000000000	82.510000000000000000000000000000					6.000000000000000000000000000000	0.364942129629630000000000000000	4042.500000000000000000000000000000	8.700000000000000000000000000000	0.164000000000000000000000000000	294.000000000000000000000000000000	1.880000000000000000000000000000	1.180000000000000000000000000000	6.000000000000000000000000000000	1.000000000000000000000000000000	2.840000000000000000000000000000	22.430000000000000000000000000000	26.290000000000000000000000000000	21.730000000000000000000000000000	25.780000000000000000000000000000	401.320000000000000000000000000000	390.010000000000000000000000000000	-11.320000000000000000000000000000	20.157000000000000000000000000000	22.364000000000000000000000000000	74.370000000000000000000000000000
				193	Menyathes trifoliata	OKAMOTO Azumi; KOYAMA Kohei	Hakuryo pond in Obihiro Univ. Agr. Vet. Med.	210722	210722	5	1	08h46m	530	526		1500.000000000000000000000000000000	8.630000000000000000000000000000	0.165000000000000000000000000000	1.680000000000000000000000000000	1.060000000000000000000000000000	22.430000000000000000000000000000	25.530000000000000000000000000000	74.430000000000000000000000000000	81.720000000000000000000000000000					7.000000000000000000000000000000	0.365543981481481000000000000000	4094.000000000000000000000000000000	8.630000000000000000000000000000	0.165000000000000000000000000000	296.000000000000000000000000000000	1.680000000000000000000000000000	1.060000000000000000000000000000	6.000000000000000000000000000000	1.000000000000000000000000000000	2.840000000000000000000000000000	22.430000000000000000000000000000	25.530000000000000000000000000000	21.730000000000000000000000000000	25.750000000000000000000000000000	401.320000000000000000000000000000	390.180000000000000000000000000000	-11.140000000000000000000000000000	20.176000000000000000000000000000	22.152000000000000000000000000000	74.430000000000000000000000000000
				194	Menyathes trifoliata	OKAMOTO Azumi; KOYAMA Kohei	Hakuryo pond in Obihiro Univ. Agr. Vet. Med.	210722	210722	5	1	08h47m	530	527		1000.000000000000000000000000000000	8.470000000000000000000000000000	0.159000000000000000000000000000	1.410000000000000000000000000000	0.914000000000000000000000000000	22.410000000000000000000000000000	24.630000000000000000000000000000	74.640000000000000000000000000000	80.750000000000000000000000000000					8.000000000000000000000000000000	0.366354166666667000000000000000	4163.500000000000000000000000000000	8.470000000000000000000000000000	0.159000000000000000000000000000	296.000000000000000000000000000000	1.410000000000000000000000000000	0.914000000000000000000000000000	6.000000000000000000000000000000	1.000000000000000000000000000000	2.840000000000000000000000000000	22.410000000000000000000000000000	24.630000000000000000000000000000	21.730000000000000000000000000000	25.710000000000000000000000000000	401.440000000000000000000000000000	390.610000000000000000000000000000	-10.820000000000000000000000000000	20.201000000000000000000000000000	21.855000000000000000000000000000	74.640000000000000000000000000000
				195	Menyathes trifoliata	OKAMOTO Azumi; KOYAMA Kohei	Hakuryo pond in Obihiro Univ. Agr. Vet. Med.	210722	210722	5	1	08h48m	530	528		750.000000000000000000000000000000	8.270000000000000000000000000000	0.158000000000000000000000000000	1.270000000000000000000000000000	0.835000000000000000000000000000	22.370000000000000000000000000000	24.120000000000000000000000000000	74.800000000000000000000000000000	80.340000000000000000000000000000					9.000000000000000000000000000000	0.367199074074074000000000000000	4237.000000000000000000000000000000	8.270000000000000000000000000000	0.158000000000000000000000000000	297.000000000000000000000000000000	1.270000000000000000000000000000	0.835000000000000000000000000000	6.000000000000000000000000000000	1.000000000000000000000000000000	2.840000000000000000000000000000	22.370000000000000000000000000000	24.120000000000000000000000000000	21.730000000000000000000000000000	25.680000000000000000000000000000	399.720000000000000000000000000000	389.200000000000000000000000000000	-10.520000000000000000000000000000	20.206000000000000000000000000000	21.701000000000000000000000000000	74.800000000000000000000000000000
				196	Menyathes trifoliata	OKAMOTO Azumi; KOYAMA Kohei	Hakuryo pond in Obihiro Univ. Agr. Vet. Med.	210722	210722	5	1	08h50m	530	530		500.000000000000000000000000000000	8.030000000000000000000000000000	0.157000000000000000000000000000	1.140000000000000000000000000000	0.750000000000000000000000000000	22.320000000000000000000000000000	23.530000000000000000000000000000	74.920000000000000000000000000000	79.880000000000000000000000000000					10.000000000000000000000000000000	0.368090277777778000000000000000	4313.500000000000000000000000000000	8.030000000000000000000000000000	0.157000000000000000000000000000	300.000000000000000000000000000000	1.140000000000000000000000000000	0.750000000000000000000000000000	6.000000000000000000000000000000	1.000000000000000000000000000000	2.840000000000000000000000000000	22.320000000000000000000000000000	23.530000000000000000000000000000	21.730000000000000000000000000000	25.620000000000000000000000000000	399.890000000000000000000000000000	389.730000000000000000000000000000	-10.160000000000000000000000000000	20.175000000000000000000000000000	21.511000000000000000000000000000	74.920000000000000000000000000000
				197	Menyathes trifoliata	OKAMOTO Azumi; KOYAMA Kohei	Hakuryo pond in Obihiro Univ. Agr. Vet. Med.	210722	210722	5	1	08h52m	530	532		250.000000000000000000000000000000	6.980000000000000000000000000000	0.154000000000000000000000000000	0.976000000000000000000000000000	0.655000000000000000000000000000	22.270000000000000000000000000000	22.930000000000000000000000000000	75.530000000000000000000000000000	79.800000000000000000000000000000					11.000000000000000000000000000000	0.369618055555556000000000000000	4445.500000000000000000000000000000	6.980000000000000000000000000000	0.154000000000000000000000000000	312.000000000000000000000000000000	0.976000000000000000000000000000	0.655000000000000000000000000000	6.000000000000000000000000000000	1.000000000000000000000000000000	2.840000000000000000000000000000	22.270000000000000000000000000000	22.930000000000000000000000000000	21.730000000000000000000000000000	25.600000000000000000000000000000	399.900000000000000000000000000000	391.070000000000000000000000000000	-8.830000000000000000000000000000	20.273000000000000000000000000000	21.419000000000000000000000000000	75.530000000000000000000000000000
				198	Menyathes trifoliata	OKAMOTO Azumi; KOYAMA Kohei	Hakuryo pond in Obihiro Univ. Agr. Vet. Med.	210722	210722	5	1	08h54m	530	534		125.000000000000000000000000000000	5.240000000000000000000000000000	0.157000000000000000000000000000	0.938000000000000000000000000000	0.617000000000000000000000000000	22.260000000000000000000000000000	22.690000000000000000000000000000	75.690000000000000000000000000000	79.790000000000000000000000000000					12.000000000000000000000000000000	0.371192129629630000000000000000	4581.500000000000000000000000000000	5.240000000000000000000000000000	0.157000000000000000000000000000	334.000000000000000000000000000000	0.938000000000000000000000000000	0.617000000000000000000000000000	6.000000000000000000000000000000	1.000000000000000000000000000000	2.840000000000000000000000000000	22.260000000000000000000000000000	22.690000000000000000000000000000	21.730000000000000000000000000000	25.620000000000000000000000000000	399.970000000000000000000000000000	393.240000000000000000000000000000	-6.730000000000000000000000000000	20.304000000000000000000000000000	21.405000000000000000000000000000	75.690000000000000000000000000000
				199	Menyathes trifoliata	OKAMOTO Azumi; KOYAMA Kohei	Hakuryo pond in Obihiro Univ. Agr. Vet. Med.	210722	210722	5	1	08h56m	540	536		63.000000000000000000000000000000	3.100000000000000000000000000000	0.157000000000000000000000000000	0.909000000000000000000000000000	0.600000000000000000000000000000	22.250000000000000000000000000000	22.570000000000000000000000000000	75.710000000000000000000000000000	79.690000000000000000000000000000					13.000000000000000000000000000000	0.372615740740741000000000000000	4704.500000000000000000000000000000	3.100000000000000000000000000000	0.157000000000000000000000000000	359.000000000000000000000000000000	0.909000000000000000000000000000	0.600000000000000000000000000000	6.000000000000000000000000000000	1.000000000000000000000000000000	2.840000000000000000000000000000	22.250000000000000000000000000000	22.570000000000000000000000000000	21.730000000000000000000000000000	25.650000000000000000000000000000	399.910000000000000000000000000000	395.760000000000000000000000000000	-4.150000000000000000000000000000	20.301000000000000000000000000000	21.368000000000000000000000000000	75.710000000000000000000000000000
				200	Menyathes trifoliata	OKAMOTO Azumi; KOYAMA Kohei	Hakuryo pond in Obihiro Univ. Agr. Vet. Med.	210722	210722	5	1	08h57m	540	537		32.000000000000000000000000000000	1.760000000000000000000000000000	0.156000000000000000000000000000	0.891000000000000000000000000000	0.590000000000000000000000000000	22.240000000000000000000000000000	22.500000000000000000000000000000	75.800000000000000000000000000000	79.700000000000000000000000000000					14.000000000000000000000000000000	0.373460648148148000000000000000	4777.500000000000000000000000000000	1.760000000000000000000000000000	0.156000000000000000000000000000	375.000000000000000000000000000000	0.891000000000000000000000000000	0.590000000000000000000000000000	6.000000000000000000000000000000	1.000000000000000000000000000000	2.840000000000000000000000000000	22.240000000000000000000000000000	22.500000000000000000000000000000	21.730000000000000000000000000000	25.660000000000000000000000000000	400.030000000000000000000000000000	397.500000000000000000000000000000	-2.530000000000000000000000000000	20.308000000000000000000000000000	21.354000000000000000000000000000	75.800000000000000000000000000000
				201	Menyathes trifoliata	OKAMOTO Azumi; KOYAMA Kohei	Hakuryo pond in Obihiro Univ. Agr. Vet. Med.	210722	210722	5	1	08h59m	540	539		0.000000000000000000000000000000	-0.302000000000000000000000000000	0.160000000000000000000000000000	0.888000000000000000000000000000	0.576000000000000000000000000000	22.240000000000000000000000000000	22.430000000000000000000000000000	75.840000000000000000000000000000	79.730000000000000000000000000000					15.000000000000000000000000000000	0.374548611111111000000000000000	4872.500000000000000000000000000000	-0.302000000000000000000000000000	0.160000000000000000000000000000	399.000000000000000000000000000000	0.888000000000000000000000000000	0.576000000000000000000000000000	6.000000000000000000000000000000	1.000000000000000000000000000000	2.840000000000000000000000000000	22.240000000000000000000000000000	22.430000000000000000000000000000	21.730000000000000000000000000000	25.680000000000000000000000000000	399.960000000000000000000000000000	399.900000000000000000000000000000	-0.060000000000000000000000000000	20.324000000000000000000000000000	21.367000000000000000000000000000	75.840000000000000000000000000000
				202	Menyathes trifoliata	OKAMOTO Azumi; KOYAMA Kohei	Hakuryo pond in Obihiro Univ. Agr. Vet. Med.	210722	210722				540	540											540.000000000000000000000000000000	09h00m	23.000000000000000000000000000000	83.000000000000000000000000000000
				203	Menyathes trifoliata	OKAMOTO Azumi; KOYAMA Kohei	Hakuryo pond in Obihiro Univ. Agr. Vet. Med.	210722	210722																				09:03:24 leaf6
				204	Menyathes trifoliata	OKAMOTO Azumi; KOYAMA Kohei	Hakuryo pond in Obihiro Univ. Agr. Vet. Med.	210722	210722	6	1	09h26m	570	566		2000.000000000000000000000000000000	9.510000000000000000000000000000	0.175000000000000000000000000000	2.420000000000000000000000000000	1.430000000000000000000000000000	23.450000000000000000000000000000	28.090000000000000000000000000000	72.440000000000000000000000000000	82.270000000000000000000000000000					19.000000000000000000000000000000	0.393287037037037000000000000000	6491.500000000000000000000000000000	9.510000000000000000000000000000	0.175000000000000000000000000000	288.000000000000000000000000000000	2.420000000000000000000000000000	1.430000000000000000000000000000	6.000000000000000000000000000000	1.000000000000000000000000000000	2.840000000000000000000000000000	23.450000000000000000000000000000	28.090000000000000000000000000000	22.300000000000000000000000000000	27.690000000000000000000000000000	400.010000000000000000000000000000	387.480000000000000000000000000000	-12.530000000000000000000000000000	20.894000000000000000000000000000	23.729000000000000000000000000000	72.440000000000000000000000000000
				205	Menyathes trifoliata	OKAMOTO Azumi; KOYAMA Kohei	Hakuryo pond in Obihiro Univ. Agr. Vet. Med.	210722	210722	6	1	09h27m	570	567		1500.000000000000000000000000000000	9.410000000000000000000000000000	0.180000000000000000000000000000	2.190000000000000000000000000000	1.260000000000000000000000000000	23.490000000000000000000000000000	27.210000000000000000000000000000	72.370000000000000000000000000000	81.270000000000000000000000000000					20.000000000000000000000000000000	0.393865740740741000000000000000	6541.000000000000000000000000000000	9.410000000000000000000000000000	0.180000000000000000000000000000	293.000000000000000000000000000000	2.190000000000000000000000000000	1.260000000000000000000000000000	6.000000000000000000000000000000	1.000000000000000000000000000000	2.840000000000000000000000000000	23.490000000000000000000000000000	27.210000000000000000000000000000	22.350000000000000000000000000000	27.640000000000000000000000000000	400.130000000000000000000000000000	387.820000000000000000000000000000	-12.310000000000000000000000000000	20.919000000000000000000000000000	23.491000000000000000000000000000	72.370000000000000000000000000000
				206	Menyathes trifoliata	OKAMOTO Azumi; KOYAMA Kohei	Hakuryo pond in Obihiro Univ. Agr. Vet. Med.	210722	210722	6	1	09h28m	570	568		1000.000000000000000000000000000000	9.180000000000000000000000000000	0.179000000000000000000000000000	1.860000000000000000000000000000	1.080000000000000000000000000000	23.360000000000000000000000000000	26.160000000000000000000000000000	73.050000000000000000000000000000	80.660000000000000000000000000000					21.000000000000000000000000000000	0.394479166666667000000000000000	6594.000000000000000000000000000000	9.180000000000000000000000000000	0.179000000000000000000000000000	295.000000000000000000000000000000	1.860000000000000000000000000000	1.080000000000000000000000000000	6.000000000000000000000000000000	1.000000000000000000000000000000	2.840000000000000000000000000000	23.360000000000000000000000000000	26.160000000000000000000000000000	22.300000000000000000000000000000	27.600000000000000000000000000000	400.020000000000000000000000000000	388.140000000000000000000000000000	-11.880000000000000000000000000000	20.952000000000000000000000000000	23.134000000000000000000000000000	73.050000000000000000000000000000
				207	Menyathes trifoliata	OKAMOTO Azumi; KOYAMA Kohei	Hakuryo pond in Obihiro Univ. Agr. Vet. Med.	210722	210722	6	1	09h28m	570	568		750.000000000000000000000000000000	9.050000000000000000000000000000	0.177000000000000000000000000000	1.700000000000000000000000000000	0.993000000000000000000000000000	23.370000000000000000000000000000	25.620000000000000000000000000000	73.030000000000000000000000000000	79.970000000000000000000000000000					22.000000000000000000000000000000	0.395000000000000000000000000000	6639.500000000000000000000000000000	9.050000000000000000000000000000	0.177000000000000000000000000000	297.000000000000000000000000000000	1.700000000000000000000000000000	0.993000000000000000000000000000	6.000000000000000000000000000000	1.000000000000000000000000000000	2.840000000000000000000000000000	23.370000000000000000000000000000	25.620000000000000000000000000000	22.320000000000000000000000000000	27.570000000000000000000000000000	400.220000000000000000000000000000	388.560000000000000000000000000000	-11.650000000000000000000000000000	20.964000000000000000000000000000	22.956000000000000000000000000000	73.030000000000000000000000000000
				208	Menyathes trifoliata	OKAMOTO Azumi; KOYAMA Kohei	Hakuryo pond in Obihiro Univ. Agr. Vet. Med.	210722	210722	6	1	09h29m	570	569		500.000000000000000000000000000000	8.570000000000000000000000000000	0.174000000000000000000000000000	1.510000000000000000000000000000	0.896000000000000000000000000000	23.370000000000000000000000000000	25.000000000000000000000000000000	73.060000000000000000000000000000	79.200000000000000000000000000000					23.000000000000000000000000000000	0.395775462962963000000000000000	6706.000000000000000000000000000000	8.570000000000000000000000000000	0.174000000000000000000000000000	301.000000000000000000000000000000	1.510000000000000000000000000000	0.896000000000000000000000000000	6.000000000000000000000000000000	1.000000000000000000000000000000	2.840000000000000000000000000000	23.370000000000000000000000000000	25.000000000000000000000000000000	22.350000000000000000000000000000	27.530000000000000000000000000000	400.250000000000000000000000000000	389.260000000000000000000000000000	-10.990000000000000000000000000000	20.975000000000000000000000000000	22.740000000000000000000000000000	73.060000000000000000000000000000
				209	Menyathes trifoliata	OKAMOTO Azumi; KOYAMA Kohei	Hakuryo pond in Obihiro Univ. Agr. Vet. Med.	210722	210722	6	1	09h31m	570	571		250.000000000000000000000000000000	6.960000000000000000000000000000	0.175000000000000000000000000000	1.340000000000000000000000000000	0.793000000000000000000000000000	23.320000000000000000000000000000	24.360000000000000000000000000000	73.350000000000000000000000000000	78.830000000000000000000000000000					24.000000000000000000000000000000	0.396620370370370000000000000000	6779.500000000000000000000000000000	6.960000000000000000000000000000	0.175000000000000000000000000000	320.000000000000000000000000000000	1.340000000000000000000000000000	0.793000000000000000000000000000	6.000000000000000000000000000000	1.000000000000000000000000000000	2.840000000000000000000000000000	23.320000000000000000000000000000	24.360000000000000000000000000000	22.310000000000000000000000000000	27.520000000000000000000000000000	400.220000000000000000000000000000	391.240000000000000000000000000000	-8.980000000000000000000000000000	20.993000000000000000000000000000	22.561000000000000000000000000000	73.350000000000000000000000000000
				210	Menyathes trifoliata	OKAMOTO Azumi; KOYAMA Kohei	Hakuryo pond in Obihiro Univ. Agr. Vet. Med.	210722	210722	6	1	09h32m	570	572		125.000000000000000000000000000000	4.860000000000000000000000000000	0.172000000000000000000000000000	1.220000000000000000000000000000	0.738000000000000000000000000000	23.250000000000000000000000000000	24.010000000000000000000000000000	73.880000000000000000000000000000	78.900000000000000000000000000000					25.000000000000000000000000000000	0.397650462962963000000000000000	6868.500000000000000000000000000000	4.860000000000000000000000000000	0.172000000000000000000000000000	342.000000000000000000000000000000	1.220000000000000000000000000000	0.738000000000000000000000000000	6.000000000000000000000000000000	1.000000000000000000000000000000	2.840000000000000000000000000000	23.250000000000000000000000000000	24.010000000000000000000000000000	22.290000000000000000000000000000	27.490000000000000000000000000000	400.350000000000000000000000000000	393.940000000000000000000000000000	-6.410000000000000000000000000000	21.049000000000000000000000000000	22.481000000000000000000000000000	73.880000000000000000000000000000
				211	Menyathes trifoliata	OKAMOTO Azumi; KOYAMA Kohei	Hakuryo pond in Obihiro Univ. Agr. Vet. Med.	210722	210722	6	1	09h34m	570	574		63.000000000000000000000000000000	2.850000000000000000000000000000	0.173000000000000000000000000000	1.170000000000000000000000000000	0.703000000000000000000000000000	23.210000000000000000000000000000	23.770000000000000000000000000000	73.980000000000000000000000000000	78.810000000000000000000000000000					26.000000000000000000000000000000	0.398703703703704000000000000000	6959.000000000000000000000000000000	2.850000000000000000000000000000	0.173000000000000000000000000000	364.000000000000000000000000000000	1.170000000000000000000000000000	0.703000000000000000000000000000	6.000000000000000000000000000000	1.000000000000000000000000000000	2.840000000000000000000000000000	23.210000000000000000000000000000	23.770000000000000000000000000000	22.300000000000000000000000000000	27.430000000000000000000000000000	400.380000000000000000000000000000	396.400000000000000000000000000000	-3.980000000000000000000000000000	21.032000000000000000000000000000	22.405000000000000000000000000000	73.980000000000000000000000000000
				212	Menyathes trifoliata	OKAMOTO Azumi; KOYAMA Kohei	Hakuryo pond in Obihiro Univ. Agr. Vet. Med.	210722	210722	6	1	09h35m	580	575		32.000000000000000000000000000000	1.440000000000000000000000000000	0.175000000000000000000000000000	1.140000000000000000000000000000	0.676000000000000000000000000000	23.150000000000000000000000000000	23.590000000000000000000000000000	74.210000000000000000000000000000	78.920000000000000000000000000000					27.000000000000000000000000000000	0.399976851851852000000000000000	7068.500000000000000000000000000000	1.440000000000000000000000000000	0.175000000000000000000000000000	380.000000000000000000000000000000	1.140000000000000000000000000000	0.676000000000000000000000000000	6.000000000000000000000000000000	1.000000000000000000000000000000	2.840000000000000000000000000000	23.150000000000000000000000000000	23.590000000000000000000000000000	22.340000000000000000000000000000	27.410000000000000000000000000000	400.360000000000000000000000000000	398.090000000000000000000000000000	-2.270000000000000000000000000000	21.021000000000000000000000000000	22.354000000000000000000000000000	74.210000000000000000000000000000
				213	Menyathes trifoliata	OKAMOTO Azumi; KOYAMA Kohei	Hakuryo pond in Obihiro Univ. Agr. Vet. Med.	210722	210722	6	1	09h39m	580	579		0.000000000000000000000000000000	-0.634000000000000000000000000000	0.172000000000000000000000000000	1.110000000000000000000000000000	0.668000000000000000000000000000	23.180000000000000000000000000000	23.520000000000000000000000000000	74.070000000000000000000000000000	78.650000000000000000000000000000					28.000000000000000000000000000000	0.402094907407407000000000000000	7252.500000000000000000000000000000	-0.634000000000000000000000000000	0.172000000000000000000000000000	403.000000000000000000000000000000	1.110000000000000000000000000000	0.668000000000000000000000000000	6.000000000000000000000000000000	1.000000000000000000000000000000	2.840000000000000000000000000000	23.180000000000000000000000000000	23.520000000000000000000000000000	22.320000000000000000000000000000	27.370000000000000000000000000000	400.520000000000000000000000000000	400.750000000000000000000000000000	0.230000000000000000000000000000	21.014000000000000000000000000000	22.311000000000000000000000000000	74.070000000000000000000000000000
				214	Menyathes trifoliata	OKAMOTO Azumi; KOYAMA Kohei	Hakuryo pond in Obihiro Univ. Agr. Vet. Med.	210722	210722				580	580											580.000000000000000000000000000000	09h40m	26.000000000000000000000000000000	70.700000000000000000000000000000
				215	Menyathes trifoliata	OKAMOTO Azumi; KOYAMA Kohei	Hakuryo pond in Obihiro Univ. Agr. Vet. Med.	210722	210722	8	1	09h50m	590	590		2000.000000000000000000000000000000	11.900000000000000000000000000000	0.218000000000000000000000000000	3.140000000000000000000000000000	1.510000000000000000000000000000	25.920000000000000000000000000000	28.860000000000000000000000000000	62.830000000000000000000000000000	73.830000000000000000000000000000					30.000000000000000000000000000000	0.409722222222222000000000000000	7910.500000000000000000000000000000	11.900000000000000000000000000000	0.218000000000000000000000000000	283.000000000000000000000000000000	3.140000000000000000000000000000	1.510000000000000000000000000000	6.000000000000000000000000000000	1.000000000000000000000000000000	2.840000000000000000000000000000	25.920000000000000000000000000000	28.860000000000000000000000000000	25.520000000000000000000000000000	28.560000000000000000000000000000	400.200000000000000000000000000000	384.480000000000000000000000000000	-15.720000000000000000000000000000	21.006000000000000000000000000000	24.684000000000000000000000000000	62.830000000000000000000000000000
				216	Menyathes trifoliata	OKAMOTO Azumi; KOYAMA Kohei	Hakuryo pond in Obihiro Univ. Agr. Vet. Med.	210722	210722	8	1	09h50m	590	590		1500.000000000000000000000000000000	11.700000000000000000000000000000	0.210000000000000000000000000000	2.760000000000000000000000000000	1.380000000000000000000000000000	25.890000000000000000000000000000	28.050000000000000000000000000000	62.750000000000000000000000000000	72.440000000000000000000000000000					31.000000000000000000000000000000	0.410405092592593000000000000000	7969.500000000000000000000000000000	11.700000000000000000000000000000	0.210000000000000000000000000000	282.000000000000000000000000000000	2.760000000000000000000000000000	1.380000000000000000000000000000	6.000000000000000000000000000000	1.000000000000000000000000000000	2.840000000000000000000000000000	25.890000000000000000000000000000	28.050000000000000000000000000000	25.500000000000000000000000000000	28.510000000000000000000000000000	400.200000000000000000000000000000	384.870000000000000000000000000000	-15.330000000000000000000000000000	20.947000000000000000000000000000	24.184000000000000000000000000000	62.750000000000000000000000000000
				217	Menyathes trifoliata	OKAMOTO Azumi; KOYAMA Kohei	Hakuryo pond in Obihiro Univ. Agr. Vet. Med.	210722	210722	8	1	09h52m	590	592		1000.000000000000000000000000000000	11.500000000000000000000000000000	0.201000000000000000000000000000	2.370000000000000000000000000000	1.230000000000000000000000000000	25.860000000000000000000000000000	27.150000000000000000000000000000	62.770000000000000000000000000000	71.100000000000000000000000000000					32.000000000000000000000000000000	0.411215277777778000000000000000	8039.500000000000000000000000000000	11.500000000000000000000000000000	0.201000000000000000000000000000	282.000000000000000000000000000000	2.370000000000000000000000000000	1.230000000000000000000000000000	6.000000000000000000000000000000	1.000000000000000000000000000000	2.840000000000000000000000000000	25.860000000000000000000000000000	27.150000000000000000000000000000	25.510000000000000000000000000000	28.450000000000000000000000000000	400.260000000000000000000000000000	385.390000000000000000000000000000	-14.870000000000000000000000000000	20.916000000000000000000000000000	23.692000000000000000000000000000	62.770000000000000000000000000000
				218	Menyathes trifoliata	OKAMOTO Azumi; KOYAMA Kohei	Hakuryo pond in Obihiro Univ. Agr. Vet. Med.	210722	210722	8	1	09h53m	590	593		750.000000000000000000000000000000	11.200000000000000000000000000000	0.192000000000000000000000000000	2.150000000000000000000000000000	1.160000000000000000000000000000	25.840000000000000000000000000000	26.670000000000000000000000000000	62.630000000000000000000000000000	70.210000000000000000000000000000					33.000000000000000000000000000000	0.412222222222222000000000000000	8127.000000000000000000000000000000	11.200000000000000000000000000000	0.192000000000000000000000000000	281.000000000000000000000000000000	2.150000000000000000000000000000	1.160000000000000000000000000000	6.000000000000000000000000000000	1.000000000000000000000000000000	2.840000000000000000000000000000	25.840000000000000000000000000000	26.670000000000000000000000000000	25.520000000000000000000000000000	28.430000000000000000000000000000	400.310000000000000000000000000000	385.850000000000000000000000000000	-14.470000000000000000000000000000	20.840000000000000000000000000000	23.361000000000000000000000000000	62.630000000000000000000000000000
				219	Menyathes trifoliata	OKAMOTO Azumi; KOYAMA Kohei	Hakuryo pond in Obihiro Univ. Agr. Vet. Med.	210722	210722	8	1	09h54m	590	594		500.000000000000000000000000000000	10.500000000000000000000000000000	0.187000000000000000000000000000	1.970000000000000000000000000000	1.100000000000000000000000000000	25.820000000000000000000000000000	26.220000000000000000000000000000	62.630000000000000000000000000000	69.580000000000000000000000000000					34.000000000000000000000000000000	0.412997685185185000000000000000	8194.000000000000000000000000000000	10.500000000000000000000000000000	0.187000000000000000000000000000	286.000000000000000000000000000000	1.970000000000000000000000000000	1.100000000000000000000000000000	6.000000000000000000000000000000	1.000000000000000000000000000000	2.840000000000000000000000000000	25.820000000000000000000000000000	26.220000000000000000000000000000	25.520000000000000000000000000000	28.450000000000000000000000000000	400.260000000000000000000000000000	386.790000000000000000000000000000	-13.470000000000000000000000000000	20.818000000000000000000000000000	23.127000000000000000000000000000	62.630000000000000000000000000000
				220	Menyathes trifoliata	OKAMOTO Azumi; KOYAMA Kohei	Hakuryo pond in Obihiro Univ. Agr. Vet. Med.	210722	210722	8	1	09h56m	600	596		250.000000000000000000000000000000	8.740000000000000000000000000000	0.179000000000000000000000000000	1.760000000000000000000000000000	1.020000000000000000000000000000	25.750000000000000000000000000000	25.680000000000000000000000000000	62.770000000000000000000000000000	69.000000000000000000000000000000					35.000000000000000000000000000000	0.414178240740741000000000000000	8296.000000000000000000000000000000	8.740000000000000000000000000000	0.179000000000000000000000000000	301.000000000000000000000000000000	1.760000000000000000000000000000	1.020000000000000000000000000000	6.000000000000000000000000000000	1.000000000000000000000000000000	2.840000000000000000000000000000	25.750000000000000000000000000000	25.680000000000000000000000000000	25.510000000000000000000000000000	28.420000000000000000000000000000	400.260000000000000000000000000000	388.960000000000000000000000000000	-11.310000000000000000000000000000	20.782000000000000000000000000000	22.842000000000000000000000000000	62.770000000000000000000000000000
				221	Menyathes trifoliata	OKAMOTO Azumi; KOYAMA Kohei	Hakuryo pond in Obihiro Univ. Agr. Vet. Med.	210722	210722	8	1	09h58m	600	598		125.000000000000000000000000000000	6.160000000000000000000000000000	0.175000000000000000000000000000	1.650000000000000000000000000000	0.977000000000000000000000000000	25.710000000000000000000000000000	25.400000000000000000000000000000	62.810000000000000000000000000000	68.670000000000000000000000000000					36.000000000000000000000000000000	0.415439814814815000000000000000	8405.500000000000000000000000000000	6.160000000000000000000000000000	0.175000000000000000000000000000	327.000000000000000000000000000000	1.650000000000000000000000000000	0.977000000000000000000000000000	6.000000000000000000000000000000	1.000000000000000000000000000000	2.840000000000000000000000000000	25.710000000000000000000000000000	25.400000000000000000000000000000	25.510000000000000000000000000000	28.410000000000000000000000000000	400.330000000000000000000000000000	392.160000000000000000000000000000	-8.170000000000000000000000000000	20.749000000000000000000000000000	22.684000000000000000000000000000	62.810000000000000000000000000000
				222	Menyathes trifoliata	OKAMOTO Azumi; KOYAMA Kohei	Hakuryo pond in Obihiro Univ. Agr. Vet. Med.	210722	210722	8	1	09h59m	600	599		63.000000000000000000000000000000	3.270000000000000000000000000000	0.171000000000000000000000000000	1.580000000000000000000000000000	0.960000000000000000000000000000	25.710000000000000000000000000000	25.260000000000000000000000000000	62.780000000000000000000000000000	68.400000000000000000000000000000					37.000000000000000000000000000000	0.416388888888889000000000000000	8487.000000000000000000000000000000	3.270000000000000000000000000000	0.171000000000000000000000000000	357.000000000000000000000000000000	1.580000000000000000000000000000	0.960000000000000000000000000000	6.000000000000000000000000000000	1.000000000000000000000000000000	2.840000000000000000000000000000	25.710000000000000000000000000000	25.260000000000000000000000000000	25.520000000000000000000000000000	28.420000000000000000000000000000	400.310000000000000000000000000000	395.630000000000000000000000000000	-4.680000000000000000000000000000	20.737000000000000000000000000000	22.592000000000000000000000000000	62.780000000000000000000000000000
				223	Menyathes trifoliata	OKAMOTO Azumi; KOYAMA Kohei	Hakuryo pond in Obihiro Univ. Agr. Vet. Med.	210722	210722	8	1	10h00m	600	600		32.000000000000000000000000000000	1.520000000000000000000000000000	0.169000000000000000000000000000	1.580000000000000000000000000000	0.963000000000000000000000000000	25.750000000000000000000000000000	25.270000000000000000000000000000	62.620000000000000000000000000000	68.210000000000000000000000000000					38.000000000000000000000000000000	0.417129629629630000000000000000	8550.500000000000000000000000000000	1.520000000000000000000000000000	0.169000000000000000000000000000	377.000000000000000000000000000000	1.580000000000000000000000000000	0.963000000000000000000000000000	6.000000000000000000000000000000	1.000000000000000000000000000000	2.840000000000000000000000000000	25.750000000000000000000000000000	25.270000000000000000000000000000	25.510000000000000000000000000000	28.490000000000000000000000000000	400.370000000000000000000000000000	397.790000000000000000000000000000	-2.580000000000000000000000000000	20.736000000000000000000000000000	22.585000000000000000000000000000	62.620000000000000000000000000000
				224	Menyathes trifoliata	OKAMOTO Azumi; KOYAMA Kohei	Hakuryo pond in Obihiro Univ. Agr. Vet. Med.	210722	210722	8	1	10h02m	600	602		0.000000000000000000000000000000	-0.703000000000000000000000000000	0.167000000000000000000000000000	1.550000000000000000000000000000	0.959000000000000000000000000000	25.770000000000000000000000000000	25.250000000000000000000000000000	62.660000000000000000000000000000	68.140000000000000000000000000000					39.000000000000000000000000000000	0.418206018518519000000000000000	8644.000000000000000000000000000000	-0.703000000000000000000000000000	0.167000000000000000000000000000	401.000000000000000000000000000000	1.550000000000000000000000000000	0.959000000000000000000000000000	6.000000000000000000000000000000	1.000000000000000000000000000000	2.840000000000000000000000000000	25.770000000000000000000000000000	25.250000000000000000000000000000	25.510000000000000000000000000000	28.550000000000000000000000000000	400.470000000000000000000000000000	400.570000000000000000000000000000	0.100000000000000000000000000000	20.765000000000000000000000000000	22.582000000000000000000000000000	62.660000000000000000000000000000
				225	Menyathes trifoliata	OKAMOTO Azumi; KOYAMA Kohei	Hakuryo pond in Obihiro Univ. Agr. Vet. Med.	210722	210722				600	603											603.000000000000000000000000000000	10h03m	26.000000000000000000000000000000	71.000000000000000000000000000000	10:10:00 leaf5
				226	Menyathes trifoliata	OKAMOTO Azumi; KOYAMA Kohei	Hakuryo pond in Obihiro Univ. Agr. Vet. Med.	210722	210722	5	2	10h15m	620	615		2000.000000000000000000000000000000	8.690000000000000000000000000000	0.166000000000000000000000000000	2.680000000000000000000000000000	1.660000000000000000000000000000	26.060000000000000000000000000000	29.410000000000000000000000000000	63.260000000000000000000000000000	72.570000000000000000000000000000					42.000000000000000000000000000000	0.427314814814815000000000000000	9431.000000000000000000000000000000	8.690000000000000000000000000000	0.166000000000000000000000000000	292.000000000000000000000000000000	2.680000000000000000000000000000	1.660000000000000000000000000000	6.000000000000000000000000000000	1.000000000000000000000000000000	2.840000000000000000000000000000	26.060000000000000000000000000000	29.410000000000000000000000000000	25.510000000000000000000000000000	29.260000000000000000000000000000	400.550000000000000000000000000000	388.870000000000000000000000000000	-11.670000000000000000000000000000	21.328000000000000000000000000000	24.467000000000000000000000000000	63.260000000000000000000000000000
				227	Menyathes trifoliata	OKAMOTO Azumi; KOYAMA Kohei	Hakuryo pond in Obihiro Univ. Agr. Vet. Med.	210722	210722	5	2	10h16m	620	616		1500.000000000000000000000000000000	8.530000000000000000000000000000	0.170000000000000000000000000000	2.530000000000000000000000000000	1.530000000000000000000000000000	26.080000000000000000000000000000	28.780000000000000000000000000000	63.340000000000000000000000000000	72.100000000000000000000000000000					43.000000000000000000000000000000	0.428009259259259000000000000000	9491.000000000000000000000000000000	8.530000000000000000000000000000	0.170000000000000000000000000000	296.000000000000000000000000000000	2.530000000000000000000000000000	1.530000000000000000000000000000	6.000000000000000000000000000000	1.000000000000000000000000000000	2.840000000000000000000000000000	26.080000000000000000000000000000	28.780000000000000000000000000000	25.520000000000000000000000000000	29.310000000000000000000000000000	400.400000000000000000000000000000	388.990000000000000000000000000000	-11.410000000000000000000000000000	21.383000000000000000000000000000	24.339000000000000000000000000000	63.340000000000000000000000000000
				228	Menyathes trifoliata	OKAMOTO Azumi; KOYAMA Kohei	Hakuryo pond in Obihiro Univ. Agr. Vet. Med.	210722	210722	5	2	10h17m	620	617		1000.000000000000000000000000000000	8.370000000000000000000000000000	0.164000000000000000000000000000	2.160000000000000000000000000000	1.360000000000000000000000000000	26.050000000000000000000000000000	27.850000000000000000000000000000	63.480000000000000000000000000000	70.980000000000000000000000000000					44.000000000000000000000000000000	0.428715277777778000000000000000	9552.500000000000000000000000000000	8.370000000000000000000000000000	0.164000000000000000000000000000	296.000000000000000000000000000000	2.160000000000000000000000000000	1.360000000000000000000000000000	6.000000000000000000000000000000	1.000000000000000000000000000000	2.840000000000000000000000000000	26.050000000000000000000000000000	27.850000000000000000000000000000	25.510000000000000000000000000000	29.320000000000000000000000000000	400.390000000000000000000000000000	389.340000000000000000000000000000	-11.050000000000000000000000000000	21.396000000000000000000000000000	23.925000000000000000000000000000	63.480000000000000000000000000000
				229	Menyathes trifoliata	OKAMOTO Azumi; KOYAMA Kohei	Hakuryo pond in Obihiro Univ. Agr. Vet. Med.	210722	210722	5	2	10h18m	620	618		750.000000000000000000000000000000	8.170000000000000000000000000000	0.162000000000000000000000000000	2.000000000000000000000000000000	1.270000000000000000000000000000	26.020000000000000000000000000000	27.340000000000000000000000000000	63.610000000000000000000000000000	70.560000000000000000000000000000					46.000000000000000000000000000000	0.429398148148148000000000000000	9611.000000000000000000000000000000	8.170000000000000000000000000000	0.162000000000000000000000000000	298.000000000000000000000000000000	2.000000000000000000000000000000	1.270000000000000000000000000000	6.000000000000000000000000000000	1.000000000000000000000000000000	2.840000000000000000000000000000	26.020000000000000000000000000000	27.340000000000000000000000000000	25.490000000000000000000000000000	29.350000000000000000000000000000	400.400000000000000000000000000000	389.670000000000000000000000000000	-10.730000000000000000000000000000	21.403000000000000000000000000000	23.741000000000000000000000000000	63.610000000000000000000000000000
				230	Menyathes trifoliata	OKAMOTO Azumi; KOYAMA Kohei	Hakuryo pond in Obihiro Univ. Agr. Vet. Med.	210722	210722	5	2	10h19m	620	619		500.000000000000000000000000000000	7.850000000000000000000000000000	0.159000000000000000000000000000	1.840000000000000000000000000000	1.190000000000000000000000000000	26.060000000000000000000000000000	26.910000000000000000000000000000	63.610000000000000000000000000000	70.010000000000000000000000000000					48.000000000000000000000000000000	0.430081018518518000000000000000	9670.000000000000000000000000000000	7.850000000000000000000000000000	0.159000000000000000000000000000	301.000000000000000000000000000000	1.840000000000000000000000000000	1.190000000000000000000000000000	6.000000000000000000000000000000	1.000000000000000000000000000000	2.840000000000000000000000000000	26.060000000000000000000000000000	26.910000000000000000000000000000	25.520000000000000000000000000000	29.380000000000000000000000000000	400.470000000000000000000000000000	390.190000000000000000000000000000	-10.280000000000000000000000000000	21.449000000000000000000000000000	23.607000000000000000000000000000	63.610000000000000000000000000000
				231	Menyathes trifoliata	OKAMOTO Azumi; KOYAMA Kohei	Hakuryo pond in Obihiro Univ. Agr. Vet. Med.	210722	210722	5	2	10h20m	620	620		250.000000000000000000000000000000	6.600000000000000000000000000000	0.158000000000000000000000000000	1.690000000000000000000000000000	1.100000000000000000000000000000	25.990000000000000000000000000000	26.390000000000000000000000000000	63.880000000000000000000000000000	69.770000000000000000000000000000					49.000000000000000000000000000000	0.430949074074074000000000000000	9745.500000000000000000000000000000	6.600000000000000000000000000000	0.158000000000000000000000000000	315.000000000000000000000000000000	1.690000000000000000000000000000	1.100000000000000000000000000000	6.000000000000000000000000000000	1.000000000000000000000000000000	2.840000000000000000000000000000	25.990000000000000000000000000000	26.390000000000000000000000000000	25.490000000000000000000000000000	29.400000000000000000000000000000	400.440000000000000000000000000000	391.730000000000000000000000000000	-8.710000000000000000000000000000	21.460000000000000000000000000000	23.439000000000000000000000000000	63.880000000000000000000000000000
				232	Menyathes trifoliata	OKAMOTO Azumi; KOYAMA Kohei	Hakuryo pond in Obihiro Univ. Agr. Vet. Med.	210722	210722	5	2	10h21m	620	621		125.000000000000000000000000000000	4.460000000000000000000000000000	0.158000000000000000000000000000	1.600000000000000000000000000000	1.050000000000000000000000000000	25.960000000000000000000000000000	26.070000000000000000000000000000	64.000000000000000000000000000000	69.610000000000000000000000000000					50.000000000000000000000000000000	0.431689814814815000000000000000	9809.500000000000000000000000000000	4.460000000000000000000000000000	0.158000000000000000000000000000	341.000000000000000000000000000000	1.600000000000000000000000000000	1.050000000000000000000000000000	6.000000000000000000000000000000	1.000000000000000000000000000000	2.840000000000000000000000000000	25.960000000000000000000000000000	26.070000000000000000000000000000	25.520000000000000000000000000000	29.420000000000000000000000000000	400.450000000000000000000000000000	394.340000000000000000000000000000	-6.110000000000000000000000000000	21.453000000000000000000000000000	23.333000000000000000000000000000	64.000000000000000000000000000000
				233	Menyathes trifoliata	OKAMOTO Azumi; KOYAMA Kohei	Hakuryo pond in Obihiro Univ. Agr. Vet. Med.	210722	210722	5	2	10h23m	620	623		63.000000000000000000000000000000	2.850000000000000000000000000000	0.156000000000000000000000000000	1.520000000000000000000000000000	1.000000000000000000000000000000	25.900000000000000000000000000000	25.800000000000000000000000000000	64.200000000000000000000000000000	69.530000000000000000000000000000					51.000000000000000000000000000000	0.432731481481481000000000000000	9899.000000000000000000000000000000	2.850000000000000000000000000000	0.156000000000000000000000000000	360.000000000000000000000000000000	1.520000000000000000000000000000	1.000000000000000000000000000000	6.000000000000000000000000000000	1.000000000000000000000000000000	2.840000000000000000000000000000	25.900000000000000000000000000000	25.800000000000000000000000000000	25.500000000000000000000000000000	29.440000000000000000000000000000	400.580000000000000000000000000000	396.440000000000000000000000000000	-4.140000000000000000000000000000	21.446000000000000000000000000000	23.226000000000000000000000000000	64.200000000000000000000000000000
				234	Menyathes trifoliata	OKAMOTO Azumi; KOYAMA Kohei	Hakuryo pond in Obihiro Univ. Agr. Vet. Med.	210722	210722	5	2	10h25m	630	625		32.000000000000000000000000000000	1.510000000000000000000000000000	0.155000000000000000000000000000	1.480000000000000000000000000000	0.982000000000000000000000000000	25.910000000000000000000000000000	25.680000000000000000000000000000	64.230000000000000000000000000000	69.400000000000000000000000000000					52.000000000000000000000000000000	0.434236111111111000000000000000	10029.500000000000000000000000000000	1.510000000000000000000000000000	0.155000000000000000000000000000	376.000000000000000000000000000000	1.480000000000000000000000000000	0.982000000000000000000000000000	6.000000000000000000000000000000	1.000000000000000000000000000000	2.840000000000000000000000000000	25.910000000000000000000000000000	25.680000000000000000000000000000	25.520000000000000000000000000000	29.470000000000000000000000000000	400.590000000000000000000000000000	398.070000000000000000000000000000	-2.520000000000000000000000000000	21.470000000000000000000000000000	23.200000000000000000000000000000	64.230000000000000000000000000000
				235	Menyathes trifoliata	OKAMOTO Azumi; KOYAMA Kohei	Hakuryo pond in Obihiro Univ. Agr. Vet. Med.	210722	210722	5	2	10h30m	630	630		0.000000000000000000000000000000	-0.695000000000000000000000000000	0.152000000000000000000000000000	1.490000000000000000000000000000	1.010000000000000000000000000000	25.980000000000000000000000000000	25.860000000000000000000000000000	64.250000000000000000000000000000	69.450000000000000000000000000000					53.000000000000000000000000000000	0.437673611111111000000000000000	10325.000000000000000000000000000000	-0.695000000000000000000000000000	0.152000000000000000000000000000	402.000000000000000000000000000000	1.490000000000000000000000000000	1.010000000000000000000000000000	6.000000000000000000000000000000	1.000000000000000000000000000000	2.840000000000000000000000000000	25.980000000000000000000000000000	25.860000000000000000000000000000	25.500000000000000000000000000000	29.550000000000000000000000000000	400.650000000000000000000000000000	400.770000000000000000000000000000	0.120000000000000000000000000000	21.565000000000000000000000000000	23.308000000000000000000000000000	64.250000000000000000000000000000
				236	Menyathes trifoliata	OKAMOTO Azumi; KOYAMA Kohei	Hakuryo pond in Obihiro Univ. Agr. Vet. Med.	210722	210722				630	630											630.000000000000000000000000000000	10h30m	27.000000000000000000000000000000	67.000000000000000000000000000000
				237	Menyathes trifoliata	OKAMOTO Azumi; KOYAMA Kohei	Hakuryo pond in Obihiro Univ. Agr. Vet. Med.	210722	210722	6	2	10h46m	650	646		2000.000000000000000000000000000000	10.700000000000000000000000000000	0.202000000000000000000000000000	3.800000000000000000000000000000	1.950000000000000000000000000000	27.190000000000000000000000000000	30.590000000000000000000000000000	55.460000000000000000000000000000	67.790000000000000000000000000000					56.000000000000000000000000000000	0.449201388888889000000000000000	11322.000000000000000000000000000000	10.700000000000000000000000000000	0.202000000000000000000000000000	285.000000000000000000000000000000	3.800000000000000000000000000000	1.950000000000000000000000000000	6.000000000000000000000000000000	1.000000000000000000000000000000	2.840000000000000000000000000000	27.190000000000000000000000000000	30.590000000000000000000000000000	26.450000000000000000000000000000	30.500000000000000000000000000000	400.210000000000000000000000000000	385.620000000000000000000000000000	-14.590000000000000000000000000000	19.992000000000000000000000000000	24.439000000000000000000000000000	55.460000000000000000000000000000
				238	Menyathes trifoliata	OKAMOTO Azumi; KOYAMA Kohei	Hakuryo pond in Obihiro Univ. Agr. Vet. Med.	210722	210722	6	2	10h47m	650	647		1500.000000000000000000000000000000	10.500000000000000000000000000000	0.203000000000000000000000000000	3.500000000000000000000000000000	1.800000000000000000000000000000	27.210000000000000000000000000000	29.820000000000000000000000000000	55.470000000000000000000000000000	66.810000000000000000000000000000					57.000000000000000000000000000000	0.449710648148148000000000000000	11366.000000000000000000000000000000	10.500000000000000000000000000000	0.203000000000000000000000000000	288.000000000000000000000000000000	3.500000000000000000000000000000	1.800000000000000000000000000000	6.000000000000000000000000000000	1.000000000000000000000000000000	2.840000000000000000000000000000	27.210000000000000000000000000000	29.820000000000000000000000000000	26.500000000000000000000000000000	30.480000000000000000000000000000	400.250000000000000000000000000000	386.060000000000000000000000000000	-14.200000000000000000000000000000	20.023000000000000000000000000000	24.118000000000000000000000000000	55.470000000000000000000000000000
				239	Menyathes trifoliata	OKAMOTO Azumi; KOYAMA Kohei	Hakuryo pond in Obihiro Univ. Agr. Vet. Med.	210722	210722	6	2	10h49m	650	649		1000.000000000000000000000000000000	10.500000000000000000000000000000	0.195000000000000000000000000000	2.990000000000000000000000000000	1.600000000000000000000000000000	27.140000000000000000000000000000	28.770000000000000000000000000000	55.950000000000000000000000000000	65.700000000000000000000000000000					58.000000000000000000000000000000	0.450763888888889000000000000000	11457.500000000000000000000000000000	10.500000000000000000000000000000	0.195000000000000000000000000000	286.000000000000000000000000000000	2.990000000000000000000000000000	1.600000000000000000000000000000	6.000000000000000000000000000000	1.000000000000000000000000000000	2.840000000000000000000000000000	27.140000000000000000000000000000	28.770000000000000000000000000000	26.460000000000000000000000000000	30.470000000000000000000000000000	400.430000000000000000000000000000	386.430000000000000000000000000000	-13.990000000000000000000000000000	20.109000000000000000000000000000	23.616000000000000000000000000000	55.950000000000000000000000000000
				240	Menyathes trifoliata	OKAMOTO Azumi; KOYAMA Kohei	Hakuryo pond in Obihiro Univ. Agr. Vet. Med.	210722	210722	6	2	10h50m	650	650		750.000000000000000000000000000000	10.200000000000000000000000000000	0.193000000000000000000000000000	2.840000000000000000000000000000	1.530000000000000000000000000000	27.240000000000000000000000000000	28.420000000000000000000000000000	55.790000000000000000000000000000	64.980000000000000000000000000000					59.000000000000000000000000000000	0.451400462962963000000000000000	11512.500000000000000000000000000000	10.200000000000000000000000000000	0.193000000000000000000000000000	289.000000000000000000000000000000	2.840000000000000000000000000000	1.530000000000000000000000000000	6.000000000000000000000000000000	1.000000000000000000000000000000	2.840000000000000000000000000000	27.240000000000000000000000000000	28.420000000000000000000000000000	26.510000000000000000000000000000	30.490000000000000000000000000000	400.670000000000000000000000000000	387.080000000000000000000000000000	-13.590000000000000000000000000000	20.178000000000000000000000000000	23.502000000000000000000000000000	55.790000000000000000000000000000
				241	Menyathes trifoliata	OKAMOTO Azumi; KOYAMA Kohei	Hakuryo pond in Obihiro Univ. Agr. Vet. Med.	210722	210722	6	2	10h50m	650	650		500.000000000000000000000000000000	9.590000000000000000000000000000	0.191000000000000000000000000000	2.650000000000000000000000000000	1.440000000000000000000000000000	27.190000000000000000000000000000	27.960000000000000000000000000000	56.220000000000000000000000000000	64.830000000000000000000000000000					60.000000000000000000000000000000	0.452071759259259000000000000000	11571.000000000000000000000000000000	9.590000000000000000000000000000	0.191000000000000000000000000000	295.000000000000000000000000000000	2.650000000000000000000000000000	1.440000000000000000000000000000	6.000000000000000000000000000000	1.000000000000000000000000000000	2.840000000000000000000000000000	27.190000000000000000000000000000	27.960000000000000000000000000000	26.450000000000000000000000000000	30.500000000000000000000000000000	400.470000000000000000000000000000	387.740000000000000000000000000000	-12.730000000000000000000000000000	20.267000000000000000000000000000	23.370000000000000000000000000000	56.220000000000000000000000000000
				242	Menyathes trifoliata	OKAMOTO Azumi; KOYAMA Kohei	Hakuryo pond in Obihiro Univ. Agr. Vet. Med.	210722	210722	6	2	10h52m	650	652		250.000000000000000000000000000000	8.090000000000000000000000000000	0.189000000000000000000000000000	2.460000000000000000000000000000	1.350000000000000000000000000000	27.150000000000000000000000000000	27.540000000000000000000000000000	56.950000000000000000000000000000	64.950000000000000000000000000000					61.000000000000000000000000000000	0.453460648148148000000000000000	11690.500000000000000000000000000000	8.090000000000000000000000000000	0.189000000000000000000000000000	310.000000000000000000000000000000	2.460000000000000000000000000000	1.350000000000000000000000000000	6.000000000000000000000000000000	1.000000000000000000000000000000	2.840000000000000000000000000000	27.150000000000000000000000000000	27.540000000000000000000000000000	26.420000000000000000000000000000	30.630000000000000000000000000000	400.530000000000000000000000000000	389.680000000000000000000000000000	-10.860000000000000000000000000000	20.493000000000000000000000000000	23.370000000000000000000000000000	56.950000000000000000000000000000
				243	Menyathes trifoliata	OKAMOTO Azumi; KOYAMA Kohei	Hakuryo pond in Obihiro Univ. Agr. Vet. Med.	210722	210722	6	2	10h54m	650	654		125.000000000000000000000000000000	5.300000000000000000000000000000	0.186000000000000000000000000000	2.300000000000000000000000000000	1.280000000000000000000000000000	27.170000000000000000000000000000	27.240000000000000000000000000000	57.380000000000000000000000000000	64.860000000000000000000000000000					62.000000000000000000000000000000	0.454490740740741000000000000000	11780.000000000000000000000000000000	5.300000000000000000000000000000	0.186000000000000000000000000000	337.000000000000000000000000000000	2.300000000000000000000000000000	1.280000000000000000000000000000	6.000000000000000000000000000000	1.000000000000000000000000000000	2.840000000000000000000000000000	27.170000000000000000000000000000	27.240000000000000000000000000000	26.490000000000000000000000000000	30.630000000000000000000000000000	400.450000000000000000000000000000	393.000000000000000000000000000000	-7.440000000000000000000000000000	20.672000000000000000000000000000	23.367000000000000000000000000000	57.380000000000000000000000000000
				244	Menyathes trifoliata	OKAMOTO Azumi; KOYAMA Kohei	Hakuryo pond in Obihiro Univ. Agr. Vet. Med.	210722	210722	6	2	10h55m	660	655		63.000000000000000000000000000000	2.940000000000000000000000000000	0.183000000000000000000000000000	2.180000000000000000000000000000	1.240000000000000000000000000000	27.150000000000000000000000000000	26.990000000000000000000000000000	57.700000000000000000000000000000	64.810000000000000000000000000000					63.000000000000000000000000000000	0.455462962962963000000000000000	11863.000000000000000000000000000000	2.940000000000000000000000000000	0.183000000000000000000000000000	361.000000000000000000000000000000	2.180000000000000000000000000000	1.240000000000000000000000000000	6.000000000000000000000000000000	1.000000000000000000000000000000	2.840000000000000000000000000000	27.150000000000000000000000000000	26.990000000000000000000000000000	26.490000000000000000000000000000	30.610000000000000000000000000000	400.480000000000000000000000000000	395.920000000000000000000000000000	-4.560000000000000000000000000000	20.758000000000000000000000000000	23.317000000000000000000000000000	57.700000000000000000000000000000
				245	Menyathes trifoliata	OKAMOTO Azumi; KOYAMA Kohei	Hakuryo pond in Obihiro Univ. Agr. Vet. Med.	210722	210722	6	2	10h57m	660	657		32.000000000000000000000000000000	1.430000000000000000000000000000	0.180000000000000000000000000000	2.060000000000000000000000000000	1.190000000000000000000000000000	26.990000000000000000000000000000	26.720000000000000000000000000000	58.470000000000000000000000000000	65.260000000000000000000000000000					64.000000000000000000000000000000	0.456840277777778000000000000000	11982.500000000000000000000000000000	1.430000000000000000000000000000	0.180000000000000000000000000000	377.000000000000000000000000000000	2.060000000000000000000000000000	1.190000000000000000000000000000	6.000000000000000000000000000000	1.000000000000000000000000000000	2.840000000000000000000000000000	26.990000000000000000000000000000	26.720000000000000000000000000000	26.460000000000000000000000000000	30.590000000000000000000000000000	400.390000000000000000000000000000	397.690000000000000000000000000000	-2.710000000000000000000000000000	20.839000000000000000000000000000	23.258000000000000000000000000000	58.470000000000000000000000000000
				246	Menyathes trifoliata	OKAMOTO Azumi; KOYAMA Kohei	Hakuryo pond in Obihiro Univ. Agr. Vet. Med.	210722	210722	6	2	11h03m	660	663		0.000000000000000000000000000000	-0.773000000000000000000000000000	0.168000000000000000000000000000	1.980000000000000000000000000000	1.220000000000000000000000000000	27.040000000000000000000000000000	26.860000000000000000000000000000	58.580000000000000000000000000000	65.070000000000000000000000000000					65.000000000000000000000000000000	0.460486111111111000000000000000	12297.500000000000000000000000000000	-0.773000000000000000000000000000	0.168000000000000000000000000000	400.000000000000000000000000000000	1.980000000000000000000000000000	1.220000000000000000000000000000	6.000000000000000000000000000000	1.000000000000000000000000000000	2.840000000000000000000000000000	27.040000000000000000000000000000	26.860000000000000000000000000000	26.440000000000000000000000000000	30.760000000000000000000000000000	400.650000000000000000000000000000	400.620000000000000000000000000000	-0.020000000000000000000000000000	20.939000000000000000000000000000	23.258000000000000000000000000000	58.580000000000000000000000000000
				247	Menyathes trifoliata	OKAMOTO Azumi; KOYAMA Kohei	Hakuryo pond in Obihiro Univ. Agr. Vet. Med.	210722	210722				670	665											665.000000000000000000000000000000	11h05m	28.000000000000000000000000000000	63.000000000000000000000000000000
				248	Menyathes trifoliata	OKAMOTO Azumi; KOYAMA Kohei	Hakuryo pond in Obihiro Univ. Agr. Vet. Med.	210722	210722	8	2	11h12m	670	672		2000.000000000000000000000000000000	12.000000000000000000000000000000	0.207000000000000000000000000000	4.130000000000000000000000000000	2.070000000000000000000000000000	28.120000000000000000000000000000	31.280000000000000000000000000000	52.990000000000000000000000000000	65.670000000000000000000000000000					66.000000000000000000000000000000	0.466909722222222000000000000000	12852.000000000000000000000000000000	12.000000000000000000000000000000	0.207000000000000000000000000000	275.000000000000000000000000000000	4.130000000000000000000000000000	2.070000000000000000000000000000	6.000000000000000000000000000000	1.000000000000000000000000000000	2.840000000000000000000000000000	28.120000000000000000000000000000	31.280000000000000000000000000000	27.450000000000000000000000000000	31.690000000000000000000000000000	400.950000000000000000000000000000	384.670000000000000000000000000000	-16.290000000000000000000000000000	20.178000000000000000000000000000	25.007000000000000000000000000000	52.990000000000000000000000000000
				249	Menyathes trifoliata	OKAMOTO Azumi; KOYAMA Kohei	Hakuryo pond in Obihiro Univ. Agr. Vet. Med.	210722	210722	8	2	11h14m	670	674		1500.000000000000000000000000000000	12.000000000000000000000000000000	0.204000000000000000000000000000	3.800000000000000000000000000000	1.930000000000000000000000000000	28.160000000000000000000000000000	30.610000000000000000000000000000	53.020000000000000000000000000000	64.680000000000000000000000000000					67.000000000000000000000000000000	0.468298611111111000000000000000	12972.500000000000000000000000000000	12.000000000000000000000000000000	0.204000000000000000000000000000	275.000000000000000000000000000000	3.800000000000000000000000000000	1.930000000000000000000000000000	6.000000000000000000000000000000	1.000000000000000000000000000000	2.840000000000000000000000000000	28.160000000000000000000000000000	30.610000000000000000000000000000	27.450000000000000000000000000000	31.840000000000000000000000000000	401.040000000000000000000000000000	384.920000000000000000000000000000	-16.130000000000000000000000000000	20.232000000000000000000000000000	24.681000000000000000000000000000	53.020000000000000000000000000000
				250	Menyathes trifoliata	OKAMOTO Azumi; KOYAMA Kohei	Hakuryo pond in Obihiro Univ. Agr. Vet. Med.	210722	210722	8	2	11h16m	680	676		1000.000000000000000000000000000000	11.600000000000000000000000000000	0.206000000000000000000000000000	3.630000000000000000000000000000	1.830000000000000000000000000000	28.240000000000000000000000000000	30.140000000000000000000000000000	52.920000000000000000000000000000	63.990000000000000000000000000000					68.000000000000000000000000000000	0.469722222222222000000000000000	13096.000000000000000000000000000000	11.600000000000000000000000000000	0.206000000000000000000000000000	280.000000000000000000000000000000	3.630000000000000000000000000000	1.830000000000000000000000000000	6.000000000000000000000000000000	1.000000000000000000000000000000	2.840000000000000000000000000000	28.240000000000000000000000000000	30.140000000000000000000000000000	27.450000000000000000000000000000	32.040000000000000000000000000000	401.010000000000000000000000000000	385.470000000000000000000000000000	-15.540000000000000000000000000000	20.292000000000000000000000000000	24.538000000000000000000000000000	52.920000000000000000000000000000
				251	Menyathes trifoliata	OKAMOTO Azumi; KOYAMA Kohei	Hakuryo pond in Obihiro Univ. Agr. Vet. Med.	210722	210722	8	2	11h17m	680	677		750.000000000000000000000000000000	11.200000000000000000000000000000	0.198000000000000000000000000000	3.400000000000000000000000000000	1.780000000000000000000000000000	28.290000000000000000000000000000	29.820000000000000000000000000000	52.880000000000000000000000000000	63.230000000000000000000000000000					70.000000000000000000000000000000	0.470729166666667000000000000000	13183.000000000000000000000000000000	11.200000000000000000000000000000	0.198000000000000000000000000000	281.000000000000000000000000000000	3.400000000000000000000000000000	1.780000000000000000000000000000	6.000000000000000000000000000000	1.000000000000000000000000000000	2.840000000000000000000000000000	28.290000000000000000000000000000	29.820000000000000000000000000000	27.440000000000000000000000000000	32.250000000000000000000000000000	400.910000000000000000000000000000	385.920000000000000000000000000000	-14.990000000000000000000000000000	20.340000000000000000000000000000	24.318000000000000000000000000000	52.880000000000000000000000000000
				252	Menyathes trifoliata	OKAMOTO Azumi; KOYAMA Kohei	Hakuryo pond in Obihiro Univ. Agr. Vet. Med.	210722	210722	8	2	11h19m	680	679		500.000000000000000000000000000000	10.600000000000000000000000000000	0.196000000000000000000000000000	3.180000000000000000000000000000	1.690000000000000000000000000000	28.280000000000000000000000000000	29.360000000000000000000000000000	53.110000000000000000000000000000	62.790000000000000000000000000000					71.000000000000000000000000000000	0.471875000000000000000000000000	13282.000000000000000000000000000000	10.600000000000000000000000000000	0.196000000000000000000000000000	285.000000000000000000000000000000	3.180000000000000000000000000000	1.690000000000000000000000000000	6.000000000000000000000000000000	1.000000000000000000000000000000	2.840000000000000000000000000000	28.280000000000000000000000000000	29.360000000000000000000000000000	27.440000000000000000000000000000	32.400000000000000000000000000000	400.910000000000000000000000000000	386.680000000000000000000000000000	-14.220000000000000000000000000000	20.411000000000000000000000000000	24.135000000000000000000000000000	53.110000000000000000000000000000
				253	Menyathes trifoliata	OKAMOTO Azumi; KOYAMA Kohei	Hakuryo pond in Obihiro Univ. Agr. Vet. Med.	210722	210722	8	2	11h21m	680	681		250.000000000000000000000000000000	8.680000000000000000000000000000	0.190000000000000000000000000000	2.810000000000000000000000000000	1.540000000000000000000000000000	28.140000000000000000000000000000	28.570000000000000000000000000000	53.710000000000000000000000000000	62.360000000000000000000000000000					72.000000000000000000000000000000	0.473298611111111000000000000000	13404.500000000000000000000000000000	8.680000000000000000000000000000	0.190000000000000000000000000000	303.000000000000000000000000000000	2.810000000000000000000000000000	1.540000000000000000000000000000	6.000000000000000000000000000000	1.000000000000000000000000000000	2.840000000000000000000000000000	28.140000000000000000000000000000	28.570000000000000000000000000000	27.450000000000000000000000000000	32.320000000000000000000000000000	400.850000000000000000000000000000	389.110000000000000000000000000000	-11.730000000000000000000000000000	20.477000000000000000000000000000	23.774000000000000000000000000000	53.710000000000000000000000000000
				254	Menyathes trifoliata	OKAMOTO Azumi; KOYAMA Kohei	Hakuryo pond in Obihiro Univ. Agr. Vet. Med.	210722	210722	8	2	11h23m	680	683		125.000000000000000000000000000000	5.810000000000000000000000000000	0.185000000000000000000000000000	2.610000000000000000000000000000	1.470000000000000000000000000000	28.040000000000000000000000000000	28.140000000000000000000000000000	53.970000000000000000000000000000	62.050000000000000000000000000000					73.000000000000000000000000000000	0.474513888888889000000000000000	13510.000000000000000000000000000000	5.810000000000000000000000000000	0.185000000000000000000000000000	331.000000000000000000000000000000	2.610000000000000000000000000000	1.470000000000000000000000000000	6.000000000000000000000000000000	1.000000000000000000000000000000	2.840000000000000000000000000000	28.040000000000000000000000000000	28.140000000000000000000000000000	27.440000000000000000000000000000	32.190000000000000000000000000000	400.850000000000000000000000000000	392.650000000000000000000000000000	-8.210000000000000000000000000000	20.459000000000000000000000000000	23.522000000000000000000000000000	53.970000000000000000000000000000
				255	Menyathes trifoliata	OKAMOTO Azumi; KOYAMA Kohei	Hakuryo pond in Obihiro Univ. Agr. Vet. Med.	210722	210722	8	2	11h24m	680	684		63.000000000000000000000000000000	3.030000000000000000000000000000	0.182000000000000000000000000000	2.500000000000000000000000000000	1.430000000000000000000000000000	28.000000000000000000000000000000	27.910000000000000000000000000000	54.120000000000000000000000000000	61.880000000000000000000000000000					74.000000000000000000000000000000	0.475613425925926000000000000000	13604.500000000000000000000000000000	3.030000000000000000000000000000	0.182000000000000000000000000000	359.000000000000000000000000000000	2.500000000000000000000000000000	1.430000000000000000000000000000	6.000000000000000000000000000000	1.000000000000000000000000000000	2.840000000000000000000000000000	28.000000000000000000000000000000	27.910000000000000000000000000000	27.440000000000000000000000000000	32.140000000000000000000000000000	400.780000000000000000000000000000	395.950000000000000000000000000000	-4.830000000000000000000000000000	20.466000000000000000000000000000	23.400000000000000000000000000000	54.120000000000000000000000000000
				256	Menyathes trifoliata	OKAMOTO Azumi; KOYAMA Kohei	Hakuryo pond in Obihiro Univ. Agr. Vet. Med.	210722	210722	8	2	11h25m	690	685		32.000000000000000000000000000000	1.170000000000000000000000000000	0.180000000000000000000000000000	2.480000000000000000000000000000	1.430000000000000000000000000000	28.010000000000000000000000000000	27.900000000000000000000000000000	54.050000000000000000000000000000	61.740000000000000000000000000000					75.000000000000000000000000000000	0.476307870370370000000000000000	13664.500000000000000000000000000000	1.170000000000000000000000000000	0.180000000000000000000000000000	378.000000000000000000000000000000	2.480000000000000000000000000000	1.430000000000000000000000000000	6.000000000000000000000000000000	1.000000000000000000000000000000	2.840000000000000000000000000000	28.010000000000000000000000000000	27.900000000000000000000000000000	27.460000000000000000000000000000	32.140000000000000000000000000000	400.860000000000000000000000000000	398.280000000000000000000000000000	-2.590000000000000000000000000000	20.455000000000000000000000000000	23.367000000000000000000000000000	54.050000000000000000000000000000
				257	Menyathes trifoliata	OKAMOTO Azumi; KOYAMA Kohei	Hakuryo pond in Obihiro Univ. Agr. Vet. Med.	210722	210722	8	2	11h29m	690	689		0.000000000000000000000000000000	-1.210000000000000000000000000000	0.178000000000000000000000000000	2.530000000000000000000000000000	1.470000000000000000000000000000	28.130000000000000000000000000000	28.140000000000000000000000000000	53.700000000000000000000000000000	61.490000000000000000000000000000					76.000000000000000000000000000000	0.478530092592593000000000000000	13857.000000000000000000000000000000	-1.210000000000000000000000000000	0.178000000000000000000000000000	403.000000000000000000000000000000	2.530000000000000000000000000000	1.470000000000000000000000000000	6.000000000000000000000000000000	1.000000000000000000000000000000	2.840000000000000000000000000000	28.130000000000000000000000000000	28.140000000000000000000000000000	27.430000000000000000000000000000	32.270000000000000000000000000000	400.940000000000000000000000000000	401.180000000000000000000000000000	0.230000000000000000000000000000	20.469000000000000000000000000000	23.438000000000000000000000000000	53.700000000000000000000000000000
				258	Menyathes trifoliata	OKAMOTO Azumi; KOYAMA Kohei	Hakuryo pond in Obihiro Univ. Agr. Vet. Med.	210722	210722				690	689											689.000000000000000000000000000000	11h29m	29.000000000000000000000000000000	60.000000000000000000000000000000	11:34:07 leaf5
				259	Menyathes trifoliata	OKAMOTO Azumi; KOYAMA Kohei	Hakuryo pond in Obihiro Univ. Agr. Vet. Med.	210722	210722	5	3	11h43m	700	703		2000.000000000000000000000000000000	8.470000000000000000000000000000	0.156000000000000000000000000000	3.810000000000000000000000000000	2.480000000000000000000000000000	29.280000000000000000000000000000	33.020000000000000000000000000000	52.020000000000000000000000000000	62.960000000000000000000000000000					79.000000000000000000000000000000	0.488773148148148000000000000000	14741.000000000000000000000000000000	8.470000000000000000000000000000	0.156000000000000000000000000000	284.000000000000000000000000000000	3.810000000000000000000000000000	2.480000000000000000000000000000	6.000000000000000000000000000000	1.000000000000000000000000000000	2.840000000000000000000000000000	29.280000000000000000000000000000	33.020000000000000000000000000000	28.020000000000000000000000000000	34.770000000000000000000000000000	400.500000000000000000000000000000	388.560000000000000000000000000000	-11.940000000000000000000000000000	21.195000000000000000000000000000	25.651000000000000000000000000000	52.020000000000000000000000000000
				260	Menyathes trifoliata	OKAMOTO Azumi; KOYAMA Kohei	Hakuryo pond in Obihiro Univ. Agr. Vet. Med.	210722	210722	5	3	11h44m	700	704		1500.000000000000000000000000000000	8.280000000000000000000000000000	0.159000000000000000000000000000	3.630000000000000000000000000000	2.340000000000000000000000000000	29.270000000000000000000000000000	32.420000000000000000000000000000	52.010000000000000000000000000000	62.450000000000000000000000000000					80.000000000000000000000000000000	0.489155092592593000000000000000	14773.500000000000000000000000000000	8.280000000000000000000000000000	0.159000000000000000000000000000	288.000000000000000000000000000000	3.630000000000000000000000000000	2.340000000000000000000000000000	6.000000000000000000000000000000	1.000000000000000000000000000000	2.840000000000000000000000000000	29.270000000000000000000000000000	32.420000000000000000000000000000	28.030000000000000000000000000000	34.750000000000000000000000000000	400.450000000000000000000000000000	388.810000000000000000000000000000	-11.630000000000000000000000000000	21.183000000000000000000000000000	25.433000000000000000000000000000	52.010000000000000000000000000000
				261	Menyathes trifoliata	OKAMOTO Azumi; KOYAMA Kohei	Hakuryo pond in Obihiro Univ. Agr. Vet. Med.	210722	210722	5	3	11h45m	710	705		1000.000000000000000000000000000000	8.120000000000000000000000000000	0.152000000000000000000000000000	3.140000000000000000000000000000	2.110000000000000000000000000000	29.170000000000000000000000000000	31.360000000000000000000000000000	52.260000000000000000000000000000	61.340000000000000000000000000000					81.000000000000000000000000000000	0.489930555555556000000000000000	14841.000000000000000000000000000000	8.120000000000000000000000000000	0.152000000000000000000000000000	288.000000000000000000000000000000	3.140000000000000000000000000000	2.110000000000000000000000000000	6.000000000000000000000000000000	1.000000000000000000000000000000	2.840000000000000000000000000000	29.170000000000000000000000000000	31.360000000000000000000000000000	28.020000000000000000000000000000	34.660000000000000000000000000000	400.410000000000000000000000000000	389.200000000000000000000000000000	-11.210000000000000000000000000000	21.157000000000000000000000000000	24.831000000000000000000000000000	52.260000000000000000000000000000
				262	Menyathes trifoliata	OKAMOTO Azumi; KOYAMA Kohei	Hakuryo pond in Obihiro Univ. Agr. Vet. Med.	210722	210722	5	3	11h46m	710	706		750.000000000000000000000000000000	8.030000000000000000000000000000	0.148000000000000000000000000000	2.900000000000000000000000000000	2.000000000000000000000000000000	29.150000000000000000000000000000	30.800000000000000000000000000000	52.270000000000000000000000000000	60.660000000000000000000000000000					82.000000000000000000000000000000	0.490775462962963000000000000000	14914.000000000000000000000000000000	8.030000000000000000000000000000	0.148000000000000000000000000000	288.000000000000000000000000000000	2.900000000000000000000000000000	2.000000000000000000000000000000	6.000000000000000000000000000000	1.000000000000000000000000000000	2.840000000000000000000000000000	29.150000000000000000000000000000	30.800000000000000000000000000000	28.030000000000000000000000000000	34.580000000000000000000000000000	400.580000000000000000000000000000	389.590000000000000000000000000000	-10.990000000000000000000000000000	21.139000000000000000000000000000	24.534000000000000000000000000000	52.270000000000000000000000000000
				263	Menyathes trifoliata	OKAMOTO Azumi; KOYAMA Kohei	Hakuryo pond in Obihiro Univ. Agr. Vet. Med.	210722	210722	5	3	11h47m	710	707		500.000000000000000000000000000000	7.620000000000000000000000000000	0.147000000000000000000000000000	2.710000000000000000000000000000	1.880000000000000000000000000000	29.080000000000000000000000000000	30.240000000000000000000000000000	52.500000000000000000000000000000	60.390000000000000000000000000000					83.000000000000000000000000000000	0.491365740740741000000000000000	14965.500000000000000000000000000000	7.620000000000000000000000000000	0.147000000000000000000000000000	293.000000000000000000000000000000	2.710000000000000000000000000000	1.880000000000000000000000000000	6.000000000000000000000000000000	1.000000000000000000000000000000	2.840000000000000000000000000000	29.080000000000000000000000000000	30.240000000000000000000000000000	28.030000000000000000000000000000	34.530000000000000000000000000000	400.520000000000000000000000000000	390.110000000000000000000000000000	-10.410000000000000000000000000000	21.141000000000000000000000000000	24.317000000000000000000000000000	52.500000000000000000000000000000
				264	Menyathes trifoliata	OKAMOTO Azumi; KOYAMA Kohei	Hakuryo pond in Obihiro Univ. Agr. Vet. Med.	210722	210722	5	3	11h48m	710	708		250.000000000000000000000000000000	6.410000000000000000000000000000	0.145000000000000000000000000000	2.490000000000000000000000000000	1.740000000000000000000000000000	28.960000000000000000000000000000	29.570000000000000000000000000000	52.860000000000000000000000000000	60.140000000000000000000000000000					84.000000000000000000000000000000	0.492326388888889000000000000000	15048.000000000000000000000000000000	6.410000000000000000000000000000	0.145000000000000000000000000000	308.000000000000000000000000000000	2.490000000000000000000000000000	1.740000000000000000000000000000	6.000000000000000000000000000000	1.000000000000000000000000000000	2.840000000000000000000000000000	28.960000000000000000000000000000	29.570000000000000000000000000000	28.030000000000000000000000000000	34.410000000000000000000000000000	400.520000000000000000000000000000	391.660000000000000000000000000000	-8.860000000000000000000000000000	21.144000000000000000000000000000	24.055000000000000000000000000000	52.860000000000000000000000000000
				265	Menyathes trifoliata	OKAMOTO Azumi; KOYAMA Kohei	Hakuryo pond in Obihiro Univ. Agr. Vet. Med.	210722	210722	5	3	11h50m	710	710		125.000000000000000000000000000000	4.300000000000000000000000000000	0.145000000000000000000000000000	2.330000000000000000000000000000	1.640000000000000000000000000000	28.820000000000000000000000000000	29.050000000000000000000000000000	53.200000000000000000000000000000	60.070000000000000000000000000000					85.000000000000000000000000000000	0.493553240740741000000000000000	15154.500000000000000000000000000000	4.300000000000000000000000000000	0.145000000000000000000000000000	335.000000000000000000000000000000	2.330000000000000000000000000000	1.640000000000000000000000000000	6.000000000000000000000000000000	1.000000000000000000000000000000	2.840000000000000000000000000000	28.820000000000000000000000000000	29.050000000000000000000000000000	28.030000000000000000000000000000	34.210000000000000000000000000000	400.440000000000000000000000000000	394.170000000000000000000000000000	-6.270000000000000000000000000000	21.105000000000000000000000000000	23.831000000000000000000000000000	53.200000000000000000000000000000
				266	Menyathes trifoliata	OKAMOTO Azumi; KOYAMA Kohei	Hakuryo pond in Obihiro Univ. Agr. Vet. Med.	210722	210722	5	3	11h52m	710	712		63.000000000000000000000000000000	2.330000000000000000000000000000	0.146000000000000000000000000000	2.270000000000000000000000000000	1.590000000000000000000000000000	28.750000000000000000000000000000	28.780000000000000000000000000000	53.340000000000000000000000000000	60.060000000000000000000000000000					86.000000000000000000000000000000	0.494722222222222000000000000000	15254.500000000000000000000000000000	2.330000000000000000000000000000	0.146000000000000000000000000000	360.000000000000000000000000000000	2.270000000000000000000000000000	1.590000000000000000000000000000	6.000000000000000000000000000000	1.000000000000000000000000000000	2.840000000000000000000000000000	28.750000000000000000000000000000	28.780000000000000000000000000000	28.040000000000000000000000000000	34.050000000000000000000000000000	400.380000000000000000000000000000	396.510000000000000000000000000000	-3.870000000000000000000000000000	21.072000000000000000000000000000	23.725000000000000000000000000000	53.340000000000000000000000000000
				267	Menyathes trifoliata	OKAMOTO Azumi; KOYAMA Kohei	Hakuryo pond in Obihiro Univ. Agr. Vet. Med.	210722	210722	5	3	11h53m	710	713		32.000000000000000000000000000000	1.140000000000000000000000000000	0.145000000000000000000000000000	2.220000000000000000000000000000	1.570000000000000000000000000000	28.760000000000000000000000000000	28.640000000000000000000000000000	53.260000000000000000000000000000	59.840000000000000000000000000000					87.000000000000000000000000000000	0.495659722222222000000000000000	15336.500000000000000000000000000000	1.140000000000000000000000000000	0.145000000000000000000000000000	375.000000000000000000000000000000	2.220000000000000000000000000000	1.570000000000000000000000000000	6.000000000000000000000000000000	1.000000000000000000000000000000	2.840000000000000000000000000000	28.760000000000000000000000000000	28.640000000000000000000000000000	28.040000000000000000000000000000	33.900000000000000000000000000000	400.670000000000000000000000000000	398.230000000000000000000000000000	-2.430000000000000000000000000000	21.052000000000000000000000000000	23.653000000000000000000000000000	53.260000000000000000000000000000
				268	Menyathes trifoliata	OKAMOTO Azumi; KOYAMA Kohei	Hakuryo pond in Obihiro Univ. Agr. Vet. Med.	210722	210722	5	3	11h56m	720	716		0.000000000000000000000000000000	-1.030000000000000000000000000000	0.144000000000000000000000000000	2.210000000000000000000000000000	1.570000000000000000000000000000	28.690000000000000000000000000000	28.610000000000000000000000000000	53.300000000000000000000000000000	59.860000000000000000000000000000					89.000000000000000000000000000000	0.497731481481481000000000000000	15515.500000000000000000000000000000	-1.030000000000000000000000000000	0.144000000000000000000000000000	403.000000000000000000000000000000	2.210000000000000000000000000000	1.570000000000000000000000000000	6.000000000000000000000000000000	1.000000000000000000000000000000	2.840000000000000000000000000000	28.690000000000000000000000000000	28.610000000000000000000000000000	27.990000000000000000000000000000	33.640000000000000000000000000000	400.630000000000000000000000000000	400.810000000000000000000000000000	0.180000000000000000000000000000	20.989000000000000000000000000000	23.573000000000000000000000000000	53.300000000000000000000000000000
				269	Menyathes trifoliata	OKAMOTO Azumi; KOYAMA Kohei	Hakuryo pond in Obihiro Univ. Agr. Vet. Med.	210722	210722				750	748											748.000000000000000000000000000000	12h28m	29.000000000000000000000000000000	62.700000000000000000000000000000	12:38:48 leaf6
				270	Menyathes trifoliata	OKAMOTO Azumi; KOYAMA Kohei	Hakuryo pond in Obihiro Univ. Agr. Vet. Med.	210722	210722				760	760											760.000000000000000000000000000000	12h40m	28.300000000000000000000000000000	64.500000000000000000000000000000
				271	Menyathes trifoliata	OKAMOTO Azumi; KOYAMA Kohei	Hakuryo pond in Obihiro Univ. Agr. Vet. Med.	210722	210722	6	3	12h42m	760	762		2000.000000000000000000000000000000	10.400000000000000000000000000000	0.181000000000000000000000000000	3.600000000000000000000000000000	2.050000000000000000000000000000	28.410000000000000000000000000000	31.730000000000000000000000000000	57.510000000000000000000000000000	68.360000000000000000000000000000					90.000000000000000000000000000000	0.529537037037037000000000000000	18263.000000000000000000000000000000	10.400000000000000000000000000000	0.181000000000000000000000000000	278.000000000000000000000000000000	3.600000000000000000000000000000	2.050000000000000000000000000000	6.000000000000000000000000000000	1.000000000000000000000000000000	2.840000000000000000000000000000	28.410000000000000000000000000000	31.730000000000000000000000000000	27.640000000000000000000000000000	31.660000000000000000000000000000	400.320000000000000000000000000000	386.150000000000000000000000000000	-14.170000000000000000000000000000	22.296000000000000000000000000000	26.504000000000000000000000000000	57.510000000000000000000000000000
				272	Menyathes trifoliata	OKAMOTO Azumi; KOYAMA Kohei	Hakuryo pond in Obihiro Univ. Agr. Vet. Med.	210722	210722	6	3	12h43m	760	763		1500.000000000000000000000000000000	10.300000000000000000000000000000	0.178000000000000000000000000000	3.210000000000000000000000000000	1.860000000000000000000000000000	28.340000000000000000000000000000	30.840000000000000000000000000000	57.750000000000000000000000000000	67.480000000000000000000000000000					91.000000000000000000000000000000	0.530451388888889000000000000000	18342.500000000000000000000000000000	10.300000000000000000000000000000	0.178000000000000000000000000000	279.000000000000000000000000000000	3.210000000000000000000000000000	1.860000000000000000000000000000	6.000000000000000000000000000000	1.000000000000000000000000000000	2.840000000000000000000000000000	28.340000000000000000000000000000	30.840000000000000000000000000000	27.640000000000000000000000000000	31.590000000000000000000000000000	400.280000000000000000000000000000	386.480000000000000000000000000000	-13.810000000000000000000000000000	22.298000000000000000000000000000	26.055000000000000000000000000000	57.750000000000000000000000000000
				273	Menyathes trifoliata	OKAMOTO Azumi; KOYAMA Kohei	Hakuryo pond in Obihiro Univ. Agr. Vet. Med.	210722	210722	6	3	12h44m	760	764		1000.000000000000000000000000000000	10.100000000000000000000000000000	0.176000000000000000000000000000	2.850000000000000000000000000000	1.670000000000000000000000000000	28.310000000000000000000000000000	29.900000000000000000000000000000	57.850000000000000000000000000000	66.500000000000000000000000000000					92.000000000000000000000000000000	0.531134259259259000000000000000	18401.000000000000000000000000000000	10.100000000000000000000000000000	0.176000000000000000000000000000	281.000000000000000000000000000000	2.850000000000000000000000000000	1.670000000000000000000000000000	6.000000000000000000000000000000	1.000000000000000000000000000000	2.840000000000000000000000000000	28.310000000000000000000000000000	29.900000000000000000000000000000	27.640000000000000000000000000000	31.550000000000000000000000000000	400.340000000000000000000000000000	386.950000000000000000000000000000	-13.380000000000000000000000000000	22.293000000000000000000000000000	25.626000000000000000000000000000	57.850000000000000000000000000000
				274	Menyathes trifoliata	OKAMOTO Azumi; KOYAMA Kohei	Hakuryo pond in Obihiro Univ. Agr. Vet. Med.	210722	210722	6	3	12h48m	770	768		750.000000000000000000000000000000	9.980000000000000000000000000000	0.173000000000000000000000000000	2.540000000000000000000000000000	1.510000000000000000000000000000	28.130000000000000000000000000000	29.060000000000000000000000000000	58.240000000000000000000000000000	66.020000000000000000000000000000					94.000000000000000000000000000000	0.533599537037037000000000000000	18613.500000000000000000000000000000	9.980000000000000000000000000000	0.173000000000000000000000000000	282.000000000000000000000000000000	2.540000000000000000000000000000	1.510000000000000000000000000000	6.000000000000000000000000000000	1.000000000000000000000000000000	2.840000000000000000000000000000	28.130000000000000000000000000000	29.060000000000000000000000000000	27.640000000000000000000000000000	31.440000000000000000000000000000	400.320000000000000000000000000000	387.160000000000000000000000000000	-13.150000000000000000000000000000	22.216000000000000000000000000000	25.183000000000000000000000000000	58.240000000000000000000000000000
				275	Menyathes trifoliata	OKAMOTO Azumi; KOYAMA Kohei	Hakuryo pond in Obihiro Univ. Agr. Vet. Med.	210722	210722	6	3	12h50m	770	770		500.000000000000000000000000000000	9.530000000000000000000000000000	0.172000000000000000000000000000	2.330000000000000000000000000000	1.390000000000000000000000000000	28.010000000000000000000000000000	28.420000000000000000000000000000	58.480000000000000000000000000000	65.670000000000000000000000000000					95.000000000000000000000000000000	0.535115740740741000000000000000	18745.500000000000000000000000000000	9.530000000000000000000000000000	0.172000000000000000000000000000	287.000000000000000000000000000000	2.330000000000000000000000000000	1.390000000000000000000000000000	6.000000000000000000000000000000	1.000000000000000000000000000000	2.840000000000000000000000000000	28.010000000000000000000000000000	28.420000000000000000000000000000	27.620000000000000000000000000000	31.360000000000000000000000000000	400.370000000000000000000000000000	387.860000000000000000000000000000	-12.510000000000000000000000000000	22.156000000000000000000000000000	24.877000000000000000000000000000	58.480000000000000000000000000000
				276	Menyathes trifoliata	OKAMOTO Azumi; KOYAMA Kohei	Hakuryo pond in Obihiro Univ. Agr. Vet. Med.	210722	210722	6	3	12h53m	770	773		250.000000000000000000000000000000	7.680000000000000000000000000000	0.168000000000000000000000000000	2.100000000000000000000000000000	1.290000000000000000000000000000	27.980000000000000000000000000000	27.790000000000000000000000000000	58.400000000000000000000000000000	64.900000000000000000000000000000					96.000000000000000000000000000000	0.537083333333333000000000000000	18915.000000000000000000000000000000	7.680000000000000000000000000000	0.168000000000000000000000000000	306.000000000000000000000000000000	2.100000000000000000000000000000	1.290000000000000000000000000000	6.000000000000000000000000000000	1.000000000000000000000000000000	2.840000000000000000000000000000	27.980000000000000000000000000000	27.790000000000000000000000000000	27.650000000000000000000000000000	31.230000000000000000000000000000	400.470000000000000000000000000000	390.270000000000000000000000000000	-10.200000000000000000000000000000	22.082000000000000000000000000000	24.542000000000000000000000000000	58.400000000000000000000000000000
				277	Menyathes trifoliata	OKAMOTO Azumi; KOYAMA Kohei	Hakuryo pond in Obihiro Univ. Agr. Vet. Med.	210722	210722	6	3	12h56m	780	776		125.000000000000000000000000000000	5.350000000000000000000000000000	0.168000000000000000000000000000	2.040000000000000000000000000000	1.250000000000000000000000000000	27.980000000000000000000000000000	27.560000000000000000000000000000	58.270000000000000000000000000000	64.570000000000000000000000000000					97.000000000000000000000000000000	0.539016203703704000000000000000	19081.500000000000000000000000000000	5.350000000000000000000000000000	0.168000000000000000000000000000	332.000000000000000000000000000000	2.040000000000000000000000000000	1.250000000000000000000000000000	6.000000000000000000000000000000	1.000000000000000000000000000000	2.840000000000000000000000000000	27.980000000000000000000000000000	27.560000000000000000000000000000	27.650000000000000000000000000000	31.170000000000000000000000000000	400.620000000000000000000000000000	393.230000000000000000000000000000	-7.390000000000000000000000000000	22.038000000000000000000000000000	24.423000000000000000000000000000	58.270000000000000000000000000000
				278	Menyathes trifoliata	OKAMOTO Azumi; KOYAMA Kohei	Hakuryo pond in Obihiro Univ. Agr. Vet. Med.	210722	210722	6	3	12h58m	780	778		63.000000000000000000000000000000	3.030000000000000000000000000000	0.165000000000000000000000000000	1.990000000000000000000000000000	1.240000000000000000000000000000	27.940000000000000000000000000000	27.470000000000000000000000000000	58.410000000000000000000000000000	64.570000000000000000000000000000					98.000000000000000000000000000000	0.540497685185185000000000000000	19210.000000000000000000000000000000	3.030000000000000000000000000000	0.165000000000000000000000000000	358.000000000000000000000000000000	1.990000000000000000000000000000	1.240000000000000000000000000000	6.000000000000000000000000000000	1.000000000000000000000000000000	2.840000000000000000000000000000	27.940000000000000000000000000000	27.470000000000000000000000000000	27.660000000000000000000000000000	31.160000000000000000000000000000	400.590000000000000000000000000000	396.010000000000000000000000000000	-4.580000000000000000000000000000	22.032000000000000000000000000000	24.358000000000000000000000000000	58.410000000000000000000000000000
				279	Menyathes trifoliata	OKAMOTO Azumi; KOYAMA Kohei	Hakuryo pond in Obihiro Univ. Agr. Vet. Med.	210722	210722	6	3	13h00m	780	780		32.000000000000000000000000000000	1.430000000000000000000000000000	0.163000000000000000000000000000	2.000000000000000000000000000000	1.260000000000000000000000000000	27.980000000000000000000000000000	27.560000000000000000000000000000	58.260000000000000000000000000000	64.450000000000000000000000000000					99.000000000000000000000000000000	0.541932870370370000000000000000	19333.500000000000000000000000000000	1.430000000000000000000000000000	0.163000000000000000000000000000	375.000000000000000000000000000000	2.000000000000000000000000000000	1.260000000000000000000000000000	6.000000000000000000000000000000	1.000000000000000000000000000000	2.840000000000000000000000000000	27.980000000000000000000000000000	27.560000000000000000000000000000	27.640000000000000000000000000000	31.190000000000000000000000000000	400.540000000000000000000000000000	397.870000000000000000000000000000	-2.670000000000000000000000000000	22.027000000000000000000000000000	24.366000000000000000000000000000	58.260000000000000000000000000000
				280	Menyathes trifoliata	OKAMOTO Azumi; KOYAMA Kohei	Hakuryo pond in Obihiro Univ. Agr. Vet. Med.	210722	210722	6	3	13h04m	780	784		0.000000000000000000000000000000	-0.908000000000000000000000000000	0.159000000000000000000000000000	1.950000000000000000000000000000	1.260000000000000000000000000000	27.960000000000000000000000000000	27.550000000000000000000000000000	58.270000000000000000000000000000	64.320000000000000000000000000000					100.000000000000000000000000000000	0.544537037037037000000000000000	19558.500000000000000000000000000000	-0.908000000000000000000000000000	0.159000000000000000000000000000	402.000000000000000000000000000000	1.950000000000000000000000000000	1.260000000000000000000000000000	6.000000000000000000000000000000	1.000000000000000000000000000000	2.840000000000000000000000000000	27.960000000000000000000000000000	27.550000000000000000000000000000	27.610000000000000000000000000000	31.160000000000000000000000000000	400.700000000000000000000000000000	400.850000000000000000000000000000	0.150000000000000000000000000000	22.016000000000000000000000000000	24.302000000000000000000000000000	58.270000000000000000000000000000
				281	Menyathes trifoliata	OKAMOTO Azumi; KOYAMA Kohei	Hakuryo pond in Obihiro Univ. Agr. Vet. Med.	210722	210722				790	794											794.000000000000000000000000000000	13h14m	28.200000000000000000000000000000	64.100000000000000000000000000000	13:07:41 leaf8
				282	Menyathes trifoliata	OKAMOTO Azumi; KOYAMA Kohei	Hakuryo pond in Obihiro Univ. Agr. Vet. Med.	210722	210722	8	3	13h21m	800	801		2000.000000000000000000000000000000	11.400000000000000000000000000000	0.174000000000000000000000000000	3.620000000000000000000000000000	2.140000000000000000000000000000	28.340000000000000000000000000000	31.940000000000000000000000000000	56.830000000000000000000000000000	67.790000000000000000000000000000					101.000000000000000000000000000000	0.556516203703704000000000000000	20594.500000000000000000000000000000	11.400000000000000000000000000000	0.174000000000000000000000000000	263.000000000000000000000000000000	3.620000000000000000000000000000	2.140000000000000000000000000000	6.000000000000000000000000000000	1.000000000000000000000000000000	2.840000000000000000000000000000	28.340000000000000000000000000000	31.940000000000000000000000000000	27.640000000000000000000000000000	31.370000000000000000000000000000	400.240000000000000000000000000000	384.950000000000000000000000000000	-15.300000000000000000000000000000	21.954000000000000000000000000000	26.186000000000000000000000000000	56.830000000000000000000000000000
				283	Menyathes trifoliata	OKAMOTO Azumi; KOYAMA Kohei	Hakuryo pond in Obihiro Univ. Agr. Vet. Med.	210722	210722	8	3	13h22m	800	802		1500.000000000000000000000000000000	11.200000000000000000000000000000	0.171000000000000000000000000000	3.290000000000000000000000000000	1.970000000000000000000000000000	28.330000000000000000000000000000	31.190000000000000000000000000000	56.890000000000000000000000000000	66.850000000000000000000000000000					102.000000000000000000000000000000	0.557453703703704000000000000000	20675.500000000000000000000000000000	11.200000000000000000000000000000	0.171000000000000000000000000000	264.000000000000000000000000000000	3.290000000000000000000000000000	1.970000000000000000000000000000	6.000000000000000000000000000000	1.000000000000000000000000000000	2.840000000000000000000000000000	28.330000000000000000000000000000	31.190000000000000000000000000000	27.650000000000000000000000000000	31.390000000000000000000000000000	400.180000000000000000000000000000	385.230000000000000000000000000000	-14.950000000000000000000000000000	21.961000000000000000000000000000	25.805000000000000000000000000000	56.890000000000000000000000000000
				284	Menyathes trifoliata	OKAMOTO Azumi; KOYAMA Kohei	Hakuryo pond in Obihiro Univ. Agr. Vet. Med.	210722	210722	8	3	13h25m	810	805		1000.000000000000000000000000000000	11.000000000000000000000000000000	0.166000000000000000000000000000	2.950000000000000000000000000000	1.810000000000000000000000000000	28.280000000000000000000000000000	30.410000000000000000000000000000	57.040000000000000000000000000000	65.990000000000000000000000000000					104.000000000000000000000000000000	0.559259259259259000000000000000	20831.000000000000000000000000000000	11.000000000000000000000000000000	0.166000000000000000000000000000	265.000000000000000000000000000000	2.950000000000000000000000000000	1.810000000000000000000000000000	6.000000000000000000000000000000	1.000000000000000000000000000000	2.840000000000000000000000000000	28.280000000000000000000000000000	30.410000000000000000000000000000	27.650000000000000000000000000000	31.390000000000000000000000000000	400.210000000000000000000000000000	385.660000000000000000000000000000	-14.550000000000000000000000000000	21.963000000000000000000000000000	25.407000000000000000000000000000	57.040000000000000000000000000000
				285	Menyathes trifoliata	OKAMOTO Azumi; KOYAMA Kohei	Hakuryo pond in Obihiro Univ. Agr. Vet. Med.	210722	210722	8	3	13h26m	810	806		750.000000000000000000000000000000	10.800000000000000000000000000000	0.164000000000000000000000000000	2.640000000000000000000000000000	1.650000000000000000000000000000	28.220000000000000000000000000000	29.570000000000000000000000000000	57.240000000000000000000000000000	65.290000000000000000000000000000					105.000000000000000000000000000000	0.560300925925926000000000000000	20922.000000000000000000000000000000	10.800000000000000000000000000000	0.164000000000000000000000000000	267.000000000000000000000000000000	2.640000000000000000000000000000	1.650000000000000000000000000000	6.000000000000000000000000000000	1.000000000000000000000000000000	2.840000000000000000000000000000	28.220000000000000000000000000000	29.570000000000000000000000000000	27.650000000000000000000000000000	31.310000000000000000000000000000	400.450000000000000000000000000000	386.300000000000000000000000000000	-14.150000000000000000000000000000	21.960000000000000000000000000000	25.048000000000000000000000000000	57.240000000000000000000000000000
				286	Menyathes trifoliata	OKAMOTO Azumi; KOYAMA Kohei	Hakuryo pond in Obihiro Univ. Agr. Vet. Med.	210722	210722	8	3	13h29m	810	809		500.000000000000000000000000000000	10.200000000000000000000000000000	0.162000000000000000000000000000	2.400000000000000000000000000000	1.520000000000000000000000000000	28.120000000000000000000000000000	28.920000000000000000000000000000	57.530000000000000000000000000000	64.900000000000000000000000000000					106.000000000000000000000000000000	0.562013888888889000000000000000	21069.000000000000000000000000000000	10.200000000000000000000000000000	0.162000000000000000000000000000	273.000000000000000000000000000000	2.400000000000000000000000000000	1.520000000000000000000000000000	6.000000000000000000000000000000	1.000000000000000000000000000000	2.840000000000000000000000000000	28.120000000000000000000000000000	28.920000000000000000000000000000	27.640000000000000000000000000000	31.260000000000000000000000000000	400.440000000000000000000000000000	387.080000000000000000000000000000	-13.370000000000000000000000000000	21.941000000000000000000000000000	24.754000000000000000000000000000	57.530000000000000000000000000000
				287	Menyathes trifoliata	OKAMOTO Azumi; KOYAMA Kohei	Hakuryo pond in Obihiro Univ. Agr. Vet. Med.	210722	210722	8	3	13h31m	810	811		250.000000000000000000000000000000	8.290000000000000000000000000000	0.160000000000000000000000000000	2.220000000000000000000000000000	1.430000000000000000000000000000	28.090000000000000000000000000000	28.410000000000000000000000000000	57.650000000000000000000000000000	64.490000000000000000000000000000					107.000000000000000000000000000000	0.563437500000000000000000000000	21191.000000000000000000000000000000	8.290000000000000000000000000000	0.160000000000000000000000000000	295.000000000000000000000000000000	2.220000000000000000000000000000	1.430000000000000000000000000000	6.000000000000000000000000000000	1.000000000000000000000000000000	2.840000000000000000000000000000	28.090000000000000000000000000000	28.410000000000000000000000000000	27.650000000000000000000000000000	31.230000000000000000000000000000	400.500000000000000000000000000000	389.510000000000000000000000000000	-10.990000000000000000000000000000	21.951000000000000000000000000000	24.555000000000000000000000000000	57.650000000000000000000000000000
				288	Menyathes trifoliata	OKAMOTO Azumi; KOYAMA Kohei	Hakuryo pond in Obihiro Univ. Agr. Vet. Med.	210722	210722	8	3	13h33m	810	813		125.000000000000000000000000000000	5.570000000000000000000000000000	0.158000000000000000000000000000	2.110000000000000000000000000000	1.370000000000000000000000000000	28.050000000000000000000000000000	28.110000000000000000000000000000	57.820000000000000000000000000000	64.330000000000000000000000000000					108.000000000000000000000000000000	0.565023148148148000000000000000	21329.500000000000000000000000000000	5.570000000000000000000000000000	0.158000000000000000000000000000	326.000000000000000000000000000000	2.110000000000000000000000000000	1.370000000000000000000000000000	6.000000000000000000000000000000	1.000000000000000000000000000000	2.840000000000000000000000000000	28.050000000000000000000000000000	28.110000000000000000000000000000	27.640000000000000000000000000000	31.220000000000000000000000000000	400.540000000000000000000000000000	392.860000000000000000000000000000	-7.680000000000000000000000000000	21.964000000000000000000000000000	24.435000000000000000000000000000	57.820000000000000000000000000000
				289	Menyathes trifoliata	OKAMOTO Azumi; KOYAMA Kohei	Hakuryo pond in Obihiro Univ. Agr. Vet. Med.	210722	210722	8	3	13h35m	820	815		63.000000000000000000000000000000	3.250000000000000000000000000000	0.155000000000000000000000000000	2.040000000000000000000000000000	1.350000000000000000000000000000	28.060000000000000000000000000000	27.990000000000000000000000000000	57.910000000000000000000000000000	64.180000000000000000000000000000					109.000000000000000000000000000000	0.566446759259259000000000000000	21451.500000000000000000000000000000	3.250000000000000000000000000000	0.155000000000000000000000000000	352.000000000000000000000000000000	2.040000000000000000000000000000	1.350000000000000000000000000000	6.000000000000000000000000000000	1.000000000000000000000000000000	2.840000000000000000000000000000	28.060000000000000000000000000000	27.990000000000000000000000000000	27.650000000000000000000000000000	31.180000000000000000000000000000	400.720000000000000000000000000000	395.850000000000000000000000000000	-4.870000000000000000000000000000	22.009000000000000000000000000000	24.396000000000000000000000000000	57.910000000000000000000000000000
				290	Menyathes trifoliata	OKAMOTO Azumi; KOYAMA Kohei	Hakuryo pond in Obihiro Univ. Agr. Vet. Med.	210722	210722	8	3	13h37m	820	817		32.000000000000000000000000000000	1.500000000000000000000000000000	0.153000000000000000000000000000	1.990000000000000000000000000000	1.330000000000000000000000000000	28.040000000000000000000000000000	27.910000000000000000000000000000	58.040000000000000000000000000000	64.180000000000000000000000000000					110.000000000000000000000000000000	0.567881944444444000000000000000	21576.500000000000000000000000000000	1.500000000000000000000000000000	0.153000000000000000000000000000	373.000000000000000000000000000000	1.990000000000000000000000000000	1.330000000000000000000000000000	6.000000000000000000000000000000	1.000000000000000000000000000000	2.840000000000000000000000000000	28.040000000000000000000000000000	27.910000000000000000000000000000	27.650000000000000000000000000000	31.210000000000000000000000000000	400.820000000000000000000000000000	398.070000000000000000000000000000	-2.760000000000000000000000000000	22.041000000000000000000000000000	24.374000000000000000000000000000	58.040000000000000000000000000000
				291	Menyathes trifoliata	OKAMOTO Azumi; KOYAMA Kohei	Hakuryo pond in Obihiro Univ. Agr. Vet. Med.	210722	210722	8	3	13h41m	820	821		0.000000000000000000000000000000	-1.120000000000000000000000000000	0.149000000000000000000000000000	1.940000000000000000000000000000	1.330000000000000000000000000000	28.050000000000000000000000000000	27.880000000000000000000000000000	58.140000000000000000000000000000	64.110000000000000000000000000000					111.000000000000000000000000000000	0.570451388888889000000000000000	21798.500000000000000000000000000000	-1.120000000000000000000000000000	0.149000000000000000000000000000	405.000000000000000000000000000000	1.940000000000000000000000000000	1.330000000000000000000000000000	6.000000000000000000000000000000	1.000000000000000000000000000000	2.840000000000000000000000000000	28.050000000000000000000000000000	27.880000000000000000000000000000	27.640000000000000000000000000000	31.220000000000000000000000000000	400.870000000000000000000000000000	401.280000000000000000000000000000	0.410000000000000000000000000000	22.090000000000000000000000000000	24.358000000000000000000000000000	58.140000000000000000000000000000
				292	Menyathes trifoliata	OKAMOTO Azumi; KOYAMA Kohei	Hakuryo pond in Obihiro Univ. Agr. Vet. Med.	210722	210722				820	822											822.000000000000000000000000000000	13h42m	28.500000000000000000000000000000	63.000000000000000000000000000000	13:46:06 leaf5
				293	Menyathes trifoliata	OKAMOTO Azumi; KOYAMA Kohei	Hakuryo pond in Obihiro Univ. Agr. Vet. Med.	210722	210722	5	4	13h52m	830	832		2000.000000000000000000000000000000	9.390000000000000000000000000000	0.190000000000000000000000000000	3.670000000000000000000000000000	1.990000000000000000000000000000	28.470000000000000000000000000000	31.450000000000000000000000000000	56.640000000000000000000000000000	67.650000000000000000000000000000					112.000000000000000000000000000000	0.578425925925926000000000000000	22487.500000000000000000000000000000	9.390000000000000000000000000000	0.190000000000000000000000000000	293.000000000000000000000000000000	3.670000000000000000000000000000	1.990000000000000000000000000000	6.000000000000000000000000000000	1.000000000000000000000000000000	2.840000000000000000000000000000	28.470000000000000000000000000000	31.450000000000000000000000000000	28.030000000000000000000000000000	31.180000000000000000000000000000	400.910000000000000000000000000000	387.950000000000000000000000000000	-12.970000000000000000000000000000	22.048000000000000000000000000000	26.331000000000000000000000000000	56.640000000000000000000000000000
				294	Menyathes trifoliata	OKAMOTO Azumi; KOYAMA Kohei	Hakuryo pond in Obihiro Univ. Agr. Vet. Med.	210722	210722	5	4	13h54m	830	834		1500.000000000000000000000000000000	9.340000000000000000000000000000	0.184000000000000000000000000000	3.300000000000000000000000000000	1.840000000000000000000000000000	28.470000000000000000000000000000	30.690000000000000000000000000000	56.590000000000000000000000000000	66.480000000000000000000000000000					114.000000000000000000000000000000	0.579224537037037000000000000000	22557.000000000000000000000000000000	9.340000000000000000000000000000	0.184000000000000000000000000000	292.000000000000000000000000000000	3.300000000000000000000000000000	1.840000000000000000000000000000	6.000000000000000000000000000000	1.000000000000000000000000000000	2.840000000000000000000000000000	28.470000000000000000000000000000	30.690000000000000000000000000000	28.010000000000000000000000000000	31.170000000000000000000000000000	400.990000000000000000000000000000	388.240000000000000000000000000000	-12.750000000000000000000000000000	22.034000000000000000000000000000	25.886000000000000000000000000000	56.590000000000000000000000000000
				295	Menyathes trifoliata	OKAMOTO Azumi; KOYAMA Kohei	Hakuryo pond in Obihiro Univ. Agr. Vet. Med.	210722	210722	5	4	13h55m	840	835		1000.000000000000000000000000000000	9.120000000000000000000000000000	0.182000000000000000000000000000	2.960000000000000000000000000000	1.680000000000000000000000000000	28.460000000000000000000000000000	29.880000000000000000000000000000	56.630000000000000000000000000000	65.530000000000000000000000000000					115.000000000000000000000000000000	0.579861111111111000000000000000	22612.000000000000000000000000000000	9.120000000000000000000000000000	0.182000000000000000000000000000	295.000000000000000000000000000000	2.960000000000000000000000000000	1.680000000000000000000000000000	6.000000000000000000000000000000	1.000000000000000000000000000000	2.840000000000000000000000000000	28.460000000000000000000000000000	29.880000000000000000000000000000	28.030000000000000000000000000000	31.150000000000000000000000000000	400.970000000000000000000000000000	388.650000000000000000000000000000	-12.320000000000000000000000000000	22.035000000000000000000000000000	25.499000000000000000000000000000	56.630000000000000000000000000000
				296	Menyathes trifoliata	OKAMOTO Azumi; KOYAMA Kohei	Hakuryo pond in Obihiro Univ. Agr. Vet. Med.	210722	210722	5	4	13h56m	840	836		750.000000000000000000000000000000	8.960000000000000000000000000000	0.179000000000000000000000000000	2.750000000000000000000000000000	1.590000000000000000000000000000	28.450000000000000000000000000000	29.410000000000000000000000000000	56.690000000000000000000000000000	64.970000000000000000000000000000					116.000000000000000000000000000000	0.580601851851852000000000000000	22675.500000000000000000000000000000	8.960000000000000000000000000000	0.179000000000000000000000000000	295.000000000000000000000000000000	2.750000000000000000000000000000	1.590000000000000000000000000000	6.000000000000000000000000000000	1.000000000000000000000000000000	2.840000000000000000000000000000	28.450000000000000000000000000000	29.410000000000000000000000000000	28.040000000000000000000000000000	31.130000000000000000000000000000	400.960000000000000000000000000000	388.920000000000000000000000000000	-12.040000000000000000000000000000	22.045000000000000000000000000000	25.263000000000000000000000000000	56.690000000000000000000000000000
				297	Menyathes trifoliata	OKAMOTO Azumi; KOYAMA Kohei	Hakuryo pond in Obihiro Univ. Agr. Vet. Med.	210722	210722	5	4	13h57m	840	837		500.000000000000000000000000000000	8.560000000000000000000000000000	0.175000000000000000000000000000	2.530000000000000000000000000000	1.490000000000000000000000000000	28.410000000000000000000000000000	28.880000000000000000000000000000	56.870000000000000000000000000000	64.510000000000000000000000000000					117.000000000000000000000000000000	0.581550925925926000000000000000	22757.500000000000000000000000000000	8.560000000000000000000000000000	0.175000000000000000000000000000	299.000000000000000000000000000000	2.530000000000000000000000000000	1.490000000000000000000000000000	6.000000000000000000000000000000	1.000000000000000000000000000000	2.840000000000000000000000000000	28.410000000000000000000000000000	28.880000000000000000000000000000	28.030000000000000000000000000000	31.120000000000000000000000000000	400.980000000000000000000000000000	389.520000000000000000000000000000	-11.460000000000000000000000000000	22.064000000000000000000000000000	25.025000000000000000000000000000	56.870000000000000000000000000000
				298	Menyathes trifoliata	OKAMOTO Azumi; KOYAMA Kohei	Hakuryo pond in Obihiro Univ. Agr. Vet. Med.	210722	210722	5	4	14h01m	840	841		250.000000000000000000000000000000	7.370000000000000000000000000000	0.171000000000000000000000000000	2.270000000000000000000000000000	1.370000000000000000000000000000	28.350000000000000000000000000000	28.220000000000000000000000000000	57.050000000000000000000000000000	63.920000000000000000000000000000					118.000000000000000000000000000000	0.584317129629630000000000000000	22996.500000000000000000000000000000	7.370000000000000000000000000000	0.171000000000000000000000000000	311.000000000000000000000000000000	2.270000000000000000000000000000	1.370000000000000000000000000000	6.000000000000000000000000000000	1.000000000000000000000000000000	2.840000000000000000000000000000	28.350000000000000000000000000000	28.220000000000000000000000000000	28.000000000000000000000000000000	31.060000000000000000000000000000	401.070000000000000000000000000000	391.160000000000000000000000000000	-9.900000000000000000000000000000	22.060000000000000000000000000000	24.715000000000000000000000000000	57.050000000000000000000000000000
				299	Menyathes trifoliata	OKAMOTO Azumi; KOYAMA Kohei	Hakuryo pond in Obihiro Univ. Agr. Vet. Med.	210722	210722	5	4	14h04m	840	844		125.000000000000000000000000000000	5.250000000000000000000000000000	0.168000000000000000000000000000	2.150000000000000000000000000000	1.320000000000000000000000000000	28.280000000000000000000000000000	27.930000000000000000000000000000	57.220000000000000000000000000000	63.760000000000000000000000000000					119.000000000000000000000000000000	0.586631944444444000000000000000	23197.000000000000000000000000000000	5.250000000000000000000000000000	0.168000000000000000000000000000	333.000000000000000000000000000000	2.150000000000000000000000000000	1.320000000000000000000000000000	6.000000000000000000000000000000	1.000000000000000000000000000000	2.840000000000000000000000000000	28.280000000000000000000000000000	27.930000000000000000000000000000	28.040000000000000000000000000000	31.020000000000000000000000000000	401.000000000000000000000000000000	393.680000000000000000000000000000	-7.320000000000000000000000000000	22.041000000000000000000000000000	24.561000000000000000000000000000	57.220000000000000000000000000000
				300	Menyathes trifoliata	OKAMOTO Azumi; KOYAMA Kohei	Hakuryo pond in Obihiro Univ. Agr. Vet. Med.	210722	210722	5	4	14h06m	850	846		63.000000000000000000000000000000	3.040000000000000000000000000000	0.166000000000000000000000000000	2.090000000000000000000000000000	1.290000000000000000000000000000	28.240000000000000000000000000000	27.760000000000000000000000000000	57.310000000000000000000000000000	63.670000000000000000000000000000					120.000000000000000000000000000000	0.587754629629630000000000000000	23294.500000000000000000000000000000	3.040000000000000000000000000000	0.166000000000000000000000000000	358.000000000000000000000000000000	2.090000000000000000000000000000	1.290000000000000000000000000000	6.000000000000000000000000000000	1.000000000000000000000000000000	2.840000000000000000000000000000	28.240000000000000000000000000000	27.760000000000000000000000000000	28.040000000000000000000000000000	31.000000000000000000000000000000	401.020000000000000000000000000000	396.380000000000000000000000000000	-4.640000000000000000000000000000	22.019000000000000000000000000000	24.465000000000000000000000000000	57.310000000000000000000000000000
				301	Menyathes trifoliata	OKAMOTO Azumi; KOYAMA Kohei	Hakuryo pond in Obihiro Univ. Agr. Vet. Med.	210722	210722	5	4	14h07m	850	847		32.000000000000000000000000000000	1.520000000000000000000000000000	0.165000000000000000000000000000	2.050000000000000000000000000000	1.280000000000000000000000000000	28.220000000000000000000000000000	27.680000000000000000000000000000	57.370000000000000000000000000000	63.620000000000000000000000000000					121.000000000000000000000000000000	0.588842592592593000000000000000	23387.500000000000000000000000000000	1.520000000000000000000000000000	0.165000000000000000000000000000	375.000000000000000000000000000000	2.050000000000000000000000000000	1.280000000000000000000000000000	6.000000000000000000000000000000	1.000000000000000000000000000000	2.840000000000000000000000000000	28.220000000000000000000000000000	27.680000000000000000000000000000	28.030000000000000000000000000000	31.000000000000000000000000000000	401.040000000000000000000000000000	398.240000000000000000000000000000	-2.800000000000000000000000000000	22.016000000000000000000000000000	24.414000000000000000000000000000	57.370000000000000000000000000000
				302	Menyathes trifoliata	OKAMOTO Azumi; KOYAMA Kohei	Hakuryo pond in Obihiro Univ. Agr. Vet. Med.	210722	210722	5	4	14h10m	850	850		0.000000000000000000000000000000	-0.659000000000000000000000000000	0.163000000000000000000000000000	2.020000000000000000000000000000	1.270000000000000000000000000000	28.190000000000000000000000000000	27.620000000000000000000000000000	57.500000000000000000000000000000	63.670000000000000000000000000000					122.000000000000000000000000000000	0.590543981481481000000000000000	23535.000000000000000000000000000000	-0.659000000000000000000000000000	0.163000000000000000000000000000	399.000000000000000000000000000000	2.020000000000000000000000000000	1.270000000000000000000000000000	6.000000000000000000000000000000	1.000000000000000000000000000000	2.840000000000000000000000000000	28.190000000000000000000000000000	27.620000000000000000000000000000	27.980000000000000000000000000000	30.990000000000000000000000000000	401.080000000000000000000000000000	400.900000000000000000000000000000	-0.180000000000000000000000000000	22.038000000000000000000000000000	24.401000000000000000000000000000	57.500000000000000000000000000000
				303	Menyathes trifoliata	OKAMOTO Azumi; KOYAMA Kohei	Hakuryo pond in Obihiro Univ. Agr. Vet. Med.	210722	210722				850	851											851.000000000000000000000000000000	14h11m	28.100000000000000000000000000000	64.000000000000000000000000000000
				304	Menyathes trifoliata	OKAMOTO Azumi; KOYAMA Kohei	Hakuryo pond in Obihiro Univ. Agr. Vet. Med.	210722	210722	6	4	14h27m	870	867		2000.000000000000000000000000000000	9.220000000000000000000000000000	0.134000000000000000000000000000	2.830000000000000000000000000000	2.130000000000000000000000000000	28.280000000000000000000000000000	31.860000000000000000000000000000	58.900000000000000000000000000000	67.500000000000000000000000000000					125.000000000000000000000000000000	0.602326388888889000000000000000	24552.500000000000000000000000000000	9.220000000000000000000000000000	0.134000000000000000000000000000	261.000000000000000000000000000000	2.830000000000000000000000000000	2.130000000000000000000000000000	6.000000000000000000000000000000	1.000000000000000000000000000000	2.840000000000000000000000000000	28.280000000000000000000000000000	31.860000000000000000000000000000	27.840000000000000000000000000000	31.110000000000000000000000000000	399.500000000000000000000000000000	387.130000000000000000000000000000	-12.370000000000000000000000000000	22.693000000000000000000000000000	26.006000000000000000000000000000	58.900000000000000000000000000000
				305	Menyathes trifoliata	OKAMOTO Azumi; KOYAMA Kohei	Hakuryo pond in Obihiro Univ. Agr. Vet. Med.	210722	210722	6	4	14h28m	870	868		1500.000000000000000000000000000000	9.190000000000000000000000000000	0.133000000000000000000000000000	2.600000000000000000000000000000	1.980000000000000000000000000000	28.400000000000000000000000000000	31.200000000000000000000000000000	58.620000000000000000000000000000	66.450000000000000000000000000000					126.000000000000000000000000000000	0.603402777777778000000000000000	24645.500000000000000000000000000000	9.190000000000000000000000000000	0.133000000000000000000000000000	262.000000000000000000000000000000	2.600000000000000000000000000000	1.980000000000000000000000000000	6.000000000000000000000000000000	1.000000000000000000000000000000	2.840000000000000000000000000000	28.400000000000000000000000000000	31.200000000000000000000000000000	27.820000000000000000000000000000	31.100000000000000000000000000000	399.670000000000000000000000000000	387.440000000000000000000000000000	-12.240000000000000000000000000000	22.742000000000000000000000000000	25.781000000000000000000000000000	58.620000000000000000000000000000
				306	Menyathes trifoliata	OKAMOTO Azumi; KOYAMA Kohei	Hakuryo pond in Obihiro Univ. Agr. Vet. Med.	210722	210722	6	4	14h30m	870	870		1000.000000000000000000000000000000	9.080000000000000000000000000000	0.134000000000000000000000000000	2.290000000000000000000000000000	1.730000000000000000000000000000	28.330000000000000000000000000000	30.080000000000000000000000000000	58.950000000000000000000000000000	65.860000000000000000000000000000					128.000000000000000000000000000000	0.604502314814815000000000000000	24740.500000000000000000000000000000	9.080000000000000000000000000000	0.134000000000000000000000000000	265.000000000000000000000000000000	2.290000000000000000000000000000	1.730000000000000000000000000000	6.000000000000000000000000000000	1.000000000000000000000000000000	2.840000000000000000000000000000	28.330000000000000000000000000000	30.080000000000000000000000000000	27.860000000000000000000000000000	31.090000000000000000000000000000	399.580000000000000000000000000000	387.620000000000000000000000000000	-11.960000000000000000000000000000	22.774000000000000000000000000000	25.446000000000000000000000000000	58.950000000000000000000000000000
				307	Menyathes trifoliata	OKAMOTO Azumi; KOYAMA Kohei	Hakuryo pond in Obihiro Univ. Agr. Vet. Med.	210722	210722	6	4	14h32m	870	872		750.000000000000000000000000000000	8.940000000000000000000000000000	0.133000000000000000000000000000	2.100000000000000000000000000000	1.600000000000000000000000000000	28.310000000000000000000000000000	29.420000000000000000000000000000	58.950000000000000000000000000000	65.300000000000000000000000000000					129.000000000000000000000000000000	0.606238425925926000000000000000	24890.000000000000000000000000000000	8.940000000000000000000000000000	0.133000000000000000000000000000	267.000000000000000000000000000000	2.100000000000000000000000000000	1.600000000000000000000000000000	6.000000000000000000000000000000	1.000000000000000000000000000000	2.840000000000000000000000000000	28.310000000000000000000000000000	29.420000000000000000000000000000	27.890000000000000000000000000000	31.030000000000000000000000000000	399.620000000000000000000000000000	387.920000000000000000000000000000	-11.700000000000000000000000000000	22.747000000000000000000000000000	25.200000000000000000000000000000	58.950000000000000000000000000000
				308	Menyathes trifoliata	OKAMOTO Azumi; KOYAMA Kohei	Hakuryo pond in Obihiro Univ. Agr. Vet. Med.	210722	210722	6	4	14h34m	870	874		500.000000000000000000000000000000	8.640000000000000000000000000000	0.134000000000000000000000000000	1.940000000000000000000000000000	1.470000000000000000000000000000	28.160000000000000000000000000000	28.790000000000000000000000000000	59.370000000000000000000000000000	65.310000000000000000000000000000					130.000000000000000000000000000000	0.607152777777778000000000000000	24970.000000000000000000000000000000	8.640000000000000000000000000000	0.134000000000000000000000000000	273.000000000000000000000000000000	1.940000000000000000000000000000	1.470000000000000000000000000000	6.000000000000000000000000000000	1.000000000000000000000000000000	2.840000000000000000000000000000	28.160000000000000000000000000000	28.790000000000000000000000000000	27.810000000000000000000000000000	31.000000000000000000000000000000	399.610000000000000000000000000000	388.330000000000000000000000000000	-11.280000000000000000000000000000	22.716000000000000000000000000000	24.991000000000000000000000000000	59.370000000000000000000000000000
				309	Menyathes trifoliata	OKAMOTO Azumi; KOYAMA Kohei	Hakuryo pond in Obihiro Univ. Agr. Vet. Med.	210722	210722	6	4	14h36m	880	876		250.000000000000000000000000000000	7.330000000000000000000000000000	0.133000000000000000000000000000	1.780000000000000000000000000000	1.360000000000000000000000000000	28.200000000000000000000000000000	28.210000000000000000000000000000	59.180000000000000000000000000000	64.630000000000000000000000000000					131.000000000000000000000000000000	0.608900462962963000000000000000	25120.000000000000000000000000000000	7.330000000000000000000000000000	0.133000000000000000000000000000	291.000000000000000000000000000000	1.780000000000000000000000000000	1.360000000000000000000000000000	6.000000000000000000000000000000	1.000000000000000000000000000000	2.840000000000000000000000000000	28.200000000000000000000000000000	28.210000000000000000000000000000	27.850000000000000000000000000000	31.000000000000000000000000000000	399.680000000000000000000000000000	390.050000000000000000000000000000	-9.630000000000000000000000000000	22.694000000000000000000000000000	24.783000000000000000000000000000	59.180000000000000000000000000000
				310	Menyathes trifoliata	OKAMOTO Azumi; KOYAMA Kohei	Hakuryo pond in Obihiro Univ. Agr. Vet. Med.	210722	210722	6	4	14h38m	880	878		125.000000000000000000000000000000	5.190000000000000000000000000000	0.133000000000000000000000000000	1.720000000000000000000000000000	1.310000000000000000000000000000	28.200000000000000000000000000000	27.950000000000000000000000000000	59.140000000000000000000000000000	64.400000000000000000000000000000					132.000000000000000000000000000000	0.609803240740741000000000000000	25197.500000000000000000000000000000	5.190000000000000000000000000000	0.133000000000000000000000000000	320.000000000000000000000000000000	1.720000000000000000000000000000	1.310000000000000000000000000000	6.000000000000000000000000000000	1.000000000000000000000000000000	2.840000000000000000000000000000	28.200000000000000000000000000000	27.950000000000000000000000000000	27.830000000000000000000000000000	31.020000000000000000000000000000	399.730000000000000000000000000000	392.700000000000000000000000000000	-7.040000000000000000000000000000	22.677000000000000000000000000000	24.691000000000000000000000000000	59.140000000000000000000000000000
				311	Menyathes trifoliata	OKAMOTO Azumi; KOYAMA Kohei	Hakuryo pond in Obihiro Univ. Agr. Vet. Med.	210722	210722	6	4	14h40m	880	880		63.000000000000000000000000000000	3.200000000000000000000000000000	0.133000000000000000000000000000	1.660000000000000000000000000000	1.260000000000000000000000000000	28.080000000000000000000000000000	27.680000000000000000000000000000	59.440000000000000000000000000000	64.530000000000000000000000000000					133.000000000000000000000000000000	0.611481481481482000000000000000	25342.500000000000000000000000000000	3.200000000000000000000000000000	0.133000000000000000000000000000	347.000000000000000000000000000000	1.660000000000000000000000000000	1.260000000000000000000000000000	6.000000000000000000000000000000	1.000000000000000000000000000000	2.840000000000000000000000000000	28.080000000000000000000000000000	27.680000000000000000000000000000	27.820000000000000000000000000000	31.030000000000000000000000000000	399.680000000000000000000000000000	395.060000000000000000000000000000	-4.620000000000000000000000000000	22.634000000000000000000000000000	24.575000000000000000000000000000	59.440000000000000000000000000000
				312	Menyathes trifoliata	OKAMOTO Azumi; KOYAMA Kohei	Hakuryo pond in Obihiro Univ. Agr. Vet. Med.	210722	210722	6	4	14h42m	880	882		32.000000000000000000000000000000	1.510000000000000000000000000000	0.131000000000000000000000000000	1.610000000000000000000000000000	1.250000000000000000000000000000	28.110000000000000000000000000000	27.600000000000000000000000000000	59.290000000000000000000000000000	64.240000000000000000000000000000					134.000000000000000000000000000000	0.612615740740741000000000000000	25440.500000000000000000000000000000	1.510000000000000000000000000000	0.131000000000000000000000000000	370.000000000000000000000000000000	1.610000000000000000000000000000	1.250000000000000000000000000000	6.000000000000000000000000000000	1.000000000000000000000000000000	2.840000000000000000000000000000	28.110000000000000000000000000000	27.600000000000000000000000000000	27.850000000000000000000000000000	31.000000000000000000000000000000	399.740000000000000000000000000000	397.160000000000000000000000000000	-2.580000000000000000000000000000	22.623000000000000000000000000000	24.510000000000000000000000000000	59.290000000000000000000000000000
				313	Menyathes trifoliata	OKAMOTO Azumi; KOYAMA Kohei	Hakuryo pond in Obihiro Univ. Agr. Vet. Med.	210722	210722	6	4	14h44m	880	884		0.000000000000000000000000000000	-0.684000000000000000000000000000	0.129000000000000000000000000000	1.580000000000000000000000000000	1.240000000000000000000000000000	28.110000000000000000000000000000	27.520000000000000000000000000000	59.270000000000000000000000000000	64.110000000000000000000000000000					135.000000000000000000000000000000	0.614074074074074000000000000000	25567.000000000000000000000000000000	-0.684000000000000000000000000000	0.129000000000000000000000000000	401.000000000000000000000000000000	1.580000000000000000000000000000	1.240000000000000000000000000000	6.000000000000000000000000000000	1.000000000000000000000000000000	2.840000000000000000000000000000	28.110000000000000000000000000000	27.520000000000000000000000000000	27.850000000000000000000000000000	30.970000000000000000000000000000	399.860000000000000000000000000000	399.920000000000000000000000000000	0.060000000000000000000000000000	22.613000000000000000000000000000	24.458000000000000000000000000000	59.270000000000000000000000000000
				314	Menyathes trifoliata	OKAMOTO Azumi; KOYAMA Kohei	Hakuryo pond in Obihiro Univ. Agr. Vet. Med.	210722	210722				890	885											885.000000000000000000000000000000	14h45m	28.500000000000000000000000000000	61.000000000000000000000000000000	14:54:05 leaf8
				315	Menyathes trifoliata	OKAMOTO Azumi; KOYAMA Kohei	Hakuryo pond in Obihiro Univ. Agr. Vet. Med.	210722	210722	8	4	15h03m	900	903		2000.000000000000000000000000000000	9.740000000000000000000000000000	0.123000000000000000000000000000	2.780000000000000000000000000000	2.280000000000000000000000000000	28.700000000000000000000000000000	32.380000000000000000000000000000	57.480000000000000000000000000000	65.720000000000000000000000000000					136.000000000000000000000000000000	0.627662037037037000000000000000	26741.500000000000000000000000000000	9.740000000000000000000000000000	0.123000000000000000000000000000	244.000000000000000000000000000000	2.780000000000000000000000000000	2.280000000000000000000000000000	6.000000000000000000000000000000	1.000000000000000000000000000000	2.840000000000000000000000000000	28.700000000000000000000000000000	32.380000000000000000000000000000	28.030000000000000000000000000000	31.550000000000000000000000000000	400.260000000000000000000000000000	387.280000000000000000000000000000	-12.980000000000000000000000000000	22.703000000000000000000000000000	25.956000000000000000000000000000	57.480000000000000000000000000000
				316	Menyathes trifoliata	OKAMOTO Azumi; KOYAMA Kohei	Hakuryo pond in Obihiro Univ. Agr. Vet. Med.	210722	210722	8	4	15h06m	910	906		1500.000000000000000000000000000000	9.730000000000000000000000000000	0.121000000000000000000000000000	2.540000000000000000000000000000	2.100000000000000000000000000000	28.720000000000000000000000000000	31.670000000000000000000000000000	57.790000000000000000000000000000	65.300000000000000000000000000000					137.000000000000000000000000000000	0.629189814814815000000000000000	26873.500000000000000000000000000000	9.730000000000000000000000000000	0.121000000000000000000000000000	244.000000000000000000000000000000	2.540000000000000000000000000000	2.100000000000000000000000000000	6.000000000000000000000000000000	1.000000000000000000000000000000	2.840000000000000000000000000000	28.720000000000000000000000000000	31.670000000000000000000000000000	28.030000000000000000000000000000	31.630000000000000000000000000000	400.220000000000000000000000000000	387.360000000000000000000000000000	-12.850000000000000000000000000000	22.842000000000000000000000000000	25.810000000000000000000000000000	57.790000000000000000000000000000
				317	Menyathes trifoliata	OKAMOTO Azumi; KOYAMA Kohei	Hakuryo pond in Obihiro Univ. Agr. Vet. Med.	210722	210722	8	4	15h11m	910	911		1000.000000000000000000000000000000	9.620000000000000000000000000000	0.119000000000000000000000000000	2.140000000000000000000000000000	1.810000000000000000000000000000	28.630000000000000000000000000000	30.420000000000000000000000000000	58.550000000000000000000000000000	64.910000000000000000000000000000					138.000000000000000000000000000000	0.632905092592593000000000000000	27194.000000000000000000000000000000	9.620000000000000000000000000000	0.119000000000000000000000000000	244.000000000000000000000000000000	2.140000000000000000000000000000	1.810000000000000000000000000000	6.000000000000000000000000000000	1.000000000000000000000000000000	2.840000000000000000000000000000	28.630000000000000000000000000000	30.420000000000000000000000000000	28.020000000000000000000000000000	31.620000000000000000000000000000	400.110000000000000000000000000000	387.580000000000000000000000000000	-12.530000000000000000000000000000	23.030000000000000000000000000000	25.533000000000000000000000000000	58.550000000000000000000000000000
				318	Menyathes trifoliata	OKAMOTO Azumi; KOYAMA Kohei	Hakuryo pond in Obihiro Univ. Agr. Vet. Med.	210722	210722	8	4	15h14m	910	914		750.000000000000000000000000000000	9.620000000000000000000000000000	0.118000000000000000000000000000	1.950000000000000000000000000000	1.670000000000000000000000000000	28.520000000000000000000000000000	29.750000000000000000000000000000	58.960000000000000000000000000000	64.800000000000000000000000000000					139.000000000000000000000000000000	0.635162037037037000000000000000	27389.000000000000000000000000000000	9.620000000000000000000000000000	0.118000000000000000000000000000	244.000000000000000000000000000000	1.950000000000000000000000000000	1.670000000000000000000000000000	6.000000000000000000000000000000	1.000000000000000000000000000000	2.840000000000000000000000000000	28.520000000000000000000000000000	29.750000000000000000000000000000	28.020000000000000000000000000000	31.510000000000000000000000000000	400.170000000000000000000000000000	387.720000000000000000000000000000	-12.440000000000000000000000000000	23.038000000000000000000000000000	25.318000000000000000000000000000	58.960000000000000000000000000000
				319	Menyathes trifoliata	OKAMOTO Azumi; KOYAMA Kohei	Hakuryo pond in Obihiro Univ. Agr. Vet. Med.	210722	210722	8	4	15h17m	920	917		500.000000000000000000000000000000	9.270000000000000000000000000000	0.117000000000000000000000000000	1.790000000000000000000000000000	1.540000000000000000000000000000	28.450000000000000000000000000000	29.140000000000000000000000000000	59.090000000000000000000000000000	64.470000000000000000000000000000					140.000000000000000000000000000000	0.637407407407407000000000000000	27583.000000000000000000000000000000	9.270000000000000000000000000000	0.117000000000000000000000000000	249.000000000000000000000000000000	1.790000000000000000000000000000	1.540000000000000000000000000000	6.000000000000000000000000000000	1.000000000000000000000000000000	2.840000000000000000000000000000	28.450000000000000000000000000000	29.140000000000000000000000000000	28.030000000000000000000000000000	31.380000000000000000000000000000	400.170000000000000000000000000000	388.220000000000000000000000000000	-11.950000000000000000000000000000	22.994000000000000000000000000000	25.090000000000000000000000000000	59.090000000000000000000000000000
				320	Menyathes trifoliata	OKAMOTO Azumi; KOYAMA Kohei	Hakuryo pond in Obihiro Univ. Agr. Vet. Med.	210722	210722	8	4	15h20m	920	920		250.000000000000000000000000000000	7.740000000000000000000000000000	0.115000000000000000000000000000	1.650000000000000000000000000000	1.440000000000000000000000000000	28.390000000000000000000000000000	28.600000000000000000000000000000	59.160000000000000000000000000000	64.130000000000000000000000000000					141.000000000000000000000000000000	0.639525462962963000000000000000	27765.500000000000000000000000000000	7.740000000000000000000000000000	0.115000000000000000000000000000	271.000000000000000000000000000000	1.650000000000000000000000000000	1.440000000000000000000000000000	6.000000000000000000000000000000	1.000000000000000000000000000000	2.840000000000000000000000000000	28.390000000000000000000000000000	28.600000000000000000000000000000	28.000000000000000000000000000000	31.340000000000000000000000000000	399.970000000000000000000000000000	389.910000000000000000000000000000	-10.060000000000000000000000000000	22.947000000000000000000000000000	24.873000000000000000000000000000	59.160000000000000000000000000000
				321	Menyathes trifoliata	OKAMOTO Azumi; KOYAMA Kohei	Hakuryo pond in Obihiro Univ. Agr. Vet. Med.	210722	210722	8	4	15h22m	920	922		125.000000000000000000000000000000	5.460000000000000000000000000000	0.113000000000000000000000000000	1.580000000000000000000000000000	1.410000000000000000000000000000	28.400000000000000000000000000000	28.420000000000000000000000000000	59.000000000000000000000000000000	63.770000000000000000000000000000					142.000000000000000000000000000000	0.640613425925926000000000000000	27860.500000000000000000000000000000	5.460000000000000000000000000000	0.113000000000000000000000000000	305.000000000000000000000000000000	1.580000000000000000000000000000	1.410000000000000000000000000000	6.000000000000000000000000000000	1.000000000000000000000000000000	2.840000000000000000000000000000	28.400000000000000000000000000000	28.420000000000000000000000000000	28.000000000000000000000000000000	31.340000000000000000000000000000	400.070000000000000000000000000000	392.780000000000000000000000000000	-7.300000000000000000000000000000	22.902000000000000000000000000000	24.755000000000000000000000000000	59.000000000000000000000000000000
				322	Menyathes trifoliata	OKAMOTO Azumi; KOYAMA Kohei	Hakuryo pond in Obihiro Univ. Agr. Vet. Med.	210722	210722	8	4	15h24m	920	924		63.000000000000000000000000000000	3.060000000000000000000000000000	0.113000000000000000000000000000	1.550000000000000000000000000000	1.380000000000000000000000000000	28.380000000000000000000000000000	28.250000000000000000000000000000	58.890000000000000000000000000000	63.570000000000000000000000000000					143.000000000000000000000000000000	0.641759259259259000000000000000	27959.000000000000000000000000000000	3.060000000000000000000000000000	0.113000000000000000000000000000	342.000000000000000000000000000000	1.550000000000000000000000000000	1.380000000000000000000000000000	6.000000000000000000000000000000	1.000000000000000000000000000000	2.840000000000000000000000000000	28.380000000000000000000000000000	28.250000000000000000000000000000	28.040000000000000000000000000000	31.300000000000000000000000000000	399.950000000000000000000000000000	395.550000000000000000000000000000	-4.400000000000000000000000000000	22.833000000000000000000000000000	24.646000000000000000000000000000	58.890000000000000000000000000000
				323	Menyathes trifoliata	OKAMOTO Azumi; KOYAMA Kohei	Hakuryo pond in Obihiro Univ. Agr. Vet. Med.	210722	210722	8	4	15h26m	930	926		32.000000000000000000000000000000	1.440000000000000000000000000000	0.111000000000000000000000000000	1.510000000000000000000000000000	1.370000000000000000000000000000	28.360000000000000000000000000000	28.120000000000000000000000000000	58.780000000000000000000000000000	63.340000000000000000000000000000					144.000000000000000000000000000000	0.643240740740741000000000000000	28086.500000000000000000000000000000	1.440000000000000000000000000000	0.111000000000000000000000000000	368.000000000000000000000000000000	1.510000000000000000000000000000	1.370000000000000000000000000000	6.000000000000000000000000000000	1.000000000000000000000000000000	2.840000000000000000000000000000	28.360000000000000000000000000000	28.120000000000000000000000000000	28.020000000000000000000000000000	31.220000000000000000000000000000	399.990000000000000000000000000000	397.540000000000000000000000000000	-2.450000000000000000000000000000	22.760000000000000000000000000000	24.526000000000000000000000000000	58.780000000000000000000000000000
				324	Menyathes trifoliata	OKAMOTO Azumi; KOYAMA Kohei	Hakuryo pond in Obihiro Univ. Agr. Vet. Med.	210722	210722	8	4	15h30m	930	930		0.000000000000000000000000000000	-1.030000000000000000000000000000	0.106000000000000000000000000000	1.470000000000000000000000000000	1.390000000000000000000000000000	28.490000000000000000000000000000	28.130000000000000000000000000000	57.890000000000000000000000000000	62.290000000000000000000000000000					145.000000000000000000000000000000	0.645891203703704000000000000000	28314.500000000000000000000000000000	-1.030000000000000000000000000000	0.106000000000000000000000000000	408.000000000000000000000000000000	1.470000000000000000000000000000	1.390000000000000000000000000000	6.000000000000000000000000000000	1.000000000000000000000000000000	2.840000000000000000000000000000	28.490000000000000000000000000000	28.130000000000000000000000000000	28.110000000000000000000000000000	31.070000000000000000000000000000	400.290000000000000000000000000000	400.820000000000000000000000000000	0.530000000000000000000000000000	22.578000000000000000000000000000	24.296000000000000000000000000000	57.890000000000000000000000000000
				325	Menyathes trifoliata	OKAMOTO Azumi; KOYAMA Kohei	Hakuryo pond in Obihiro Univ. Agr. Vet. Med.	210722	210722				930	931											931.000000000000000000000000000000	15h31m	28.500000000000000000000000000000	67.000000000000000000000000000000	15:40:11 leaf5
				326	Menyathes trifoliata	OKAMOTO Azumi; KOYAMA Kohei	Hakuryo pond in Obihiro Univ. Agr. Vet. Med.	210722	210722	5	5	15h53m	950	953		2000.000000000000000000000000000000	8.740000000000000000000000000000	0.157000000000000000000000000000	3.270000000000000000000000000000	2.110000000000000000000000000000	28.660000000000000000000000000000	32.160000000000000000000000000000	58.920000000000000000000000000000	68.600000000000000000000000000000					147.000000000000000000000000000000	0.662118055555556000000000000000	29718.000000000000000000000000000000	8.740000000000000000000000000000	0.157000000000000000000000000000	283.000000000000000000000000000000	3.270000000000000000000000000000	2.110000000000000000000000000000	6.000000000000000000000000000000	1.000000000000000000000000000000	2.840000000000000000000000000000	28.660000000000000000000000000000	32.160000000000000000000000000000	28.020000000000000000000000000000	31.540000000000000000000000000000	399.920000000000000000000000000000	387.910000000000000000000000000000	-12.010000000000000000000000000000	23.215000000000000000000000000000	27.031000000000000000000000000000	58.920000000000000000000000000000
				327	Menyathes trifoliata	OKAMOTO Azumi; KOYAMA Kohei	Hakuryo pond in Obihiro Univ. Agr. Vet. Med.	210722	210722	5	5	15h59m	960	959		1500.000000000000000000000000000000	8.620000000000000000000000000000	0.152000000000000000000000000000	2.860000000000000000000000000000	1.910000000000000000000000000000	28.740000000000000000000000000000	31.420000000000000000000000000000	60.080000000000000000000000000000	68.520000000000000000000000000000					148.000000000000000000000000000000	0.666423611111111000000000000000	30089.500000000000000000000000000000	8.620000000000000000000000000000	0.152000000000000000000000000000	283.000000000000000000000000000000	2.860000000000000000000000000000	1.910000000000000000000000000000	6.000000000000000000000000000000	1.000000000000000000000000000000	2.840000000000000000000000000000	28.740000000000000000000000000000	31.420000000000000000000000000000	28.040000000000000000000000000000	31.990000000000000000000000000000	399.750000000000000000000000000000	388.080000000000000000000000000000	-11.670000000000000000000000000000	23.781000000000000000000000000000	27.121000000000000000000000000000	60.080000000000000000000000000000
				328	Menyathes trifoliata	OKAMOTO Azumi; KOYAMA Kohei	Hakuryo pond in Obihiro Univ. Agr. Vet. Med.	210722	210722	5	5	16h02m	960	962		1000.000000000000000000000000000000	8.500000000000000000000000000000	0.151000000000000000000000000000	2.550000000000000000000000000000	1.710000000000000000000000000000	28.680000000000000000000000000000	30.490000000000000000000000000000	60.050000000000000000000000000000	67.590000000000000000000000000000					149.000000000000000000000000000000	0.668680555555556000000000000000	30285.000000000000000000000000000000	8.500000000000000000000000000000	0.151000000000000000000000000000	285.000000000000000000000000000000	2.550000000000000000000000000000	1.710000000000000000000000000000	6.000000000000000000000000000000	1.000000000000000000000000000000	2.840000000000000000000000000000	28.680000000000000000000000000000	30.490000000000000000000000000000	28.000000000000000000000000000000	32.130000000000000000000000000000	399.620000000000000000000000000000	388.240000000000000000000000000000	-11.390000000000000000000000000000	23.685000000000000000000000000000	26.661000000000000000000000000000	60.050000000000000000000000000000
				329	Menyathes trifoliata	OKAMOTO Azumi; KOYAMA Kohei	Hakuryo pond in Obihiro Univ. Agr. Vet. Med.	210722	210722	5	5	16h07m	970	967		750.000000000000000000000000000000	8.530000000000000000000000000000	0.148000000000000000000000000000	2.320000000000000000000000000000	1.590000000000000000000000000000	28.560000000000000000000000000000	29.830000000000000000000000000000	60.010000000000000000000000000000	66.920000000000000000000000000000					150.000000000000000000000000000000	0.671655092592593000000000000000	30541.500000000000000000000000000000	8.530000000000000000000000000000	0.148000000000000000000000000000	283.000000000000000000000000000000	2.320000000000000000000000000000	1.590000000000000000000000000000	6.000000000000000000000000000000	1.000000000000000000000000000000	2.840000000000000000000000000000	28.560000000000000000000000000000	29.830000000000000000000000000000	28.020000000000000000000000000000	31.960000000000000000000000000000	399.640000000000000000000000000000	388.330000000000000000000000000000	-11.310000000000000000000000000000	23.506000000000000000000000000000	26.216000000000000000000000000000	60.010000000000000000000000000000
				330	Menyathes trifoliata	OKAMOTO Azumi; KOYAMA Kohei	Hakuryo pond in Obihiro Univ. Agr. Vet. Med.	210722	210722	5	5	16h09m	970	969		500.000000000000000000000000000000	8.390000000000000000000000000000	0.146000000000000000000000000000	2.130000000000000000000000000000	1.480000000000000000000000000000	28.500000000000000000000000000000	29.240000000000000000000000000000	60.080000000000000000000000000000	66.450000000000000000000000000000					151.000000000000000000000000000000	0.673090277777778000000000000000	30665.000000000000000000000000000000	8.390000000000000000000000000000	0.146000000000000000000000000000	285.000000000000000000000000000000	2.130000000000000000000000000000	1.480000000000000000000000000000	6.000000000000000000000000000000	1.000000000000000000000000000000	2.840000000000000000000000000000	28.500000000000000000000000000000	29.240000000000000000000000000000	28.020000000000000000000000000000	31.830000000000000000000000000000	399.910000000000000000000000000000	388.850000000000000000000000000000	-11.060000000000000000000000000000	23.452000000000000000000000000000	25.942000000000000000000000000000	60.080000000000000000000000000000
				331	Menyathes trifoliata	OKAMOTO Azumi; KOYAMA Kohei	Hakuryo pond in Obihiro Univ. Agr. Vet. Med.	210722	210722	5	5	16h11m	970	971		250.000000000000000000000000000000	7.010000000000000000000000000000	0.144000000000000000000000000000	1.920000000000000000000000000000	1.360000000000000000000000000000	28.410000000000000000000000000000	28.610000000000000000000000000000	60.370000000000000000000000000000	66.160000000000000000000000000000					152.000000000000000000000000000000	0.674675925925926000000000000000	30802.500000000000000000000000000000	7.010000000000000000000000000000	0.144000000000000000000000000000	301.000000000000000000000000000000	1.920000000000000000000000000000	1.360000000000000000000000000000	6.000000000000000000000000000000	1.000000000000000000000000000000	2.840000000000000000000000000000	28.410000000000000000000000000000	28.610000000000000000000000000000	28.030000000000000000000000000000	31.680000000000000000000000000000	399.820000000000000000000000000000	390.510000000000000000000000000000	-9.310000000000000000000000000000	23.450000000000000000000000000000	25.698000000000000000000000000000	60.370000000000000000000000000000
				332	Menyathes trifoliata	OKAMOTO Azumi; KOYAMA Kohei	Hakuryo pond in Obihiro Univ. Agr. Vet. Med.	210722	210722	5	5	16h13m	970	973		125.000000000000000000000000000000	4.960000000000000000000000000000	0.138000000000000000000000000000	1.690000000000000000000000000000	1.240000000000000000000000000000	28.360000000000000000000000000000	28.220000000000000000000000000000	62.050000000000000000000000000000	67.150000000000000000000000000000					153.000000000000000000000000000000	0.676238425925926000000000000000	30937.500000000000000000000000000000	4.960000000000000000000000000000	0.138000000000000000000000000000	326.000000000000000000000000000000	1.690000000000000000000000000000	1.240000000000000000000000000000	6.000000000000000000000000000000	1.000000000000000000000000000000	2.840000000000000000000000000000	28.360000000000000000000000000000	28.220000000000000000000000000000	28.020000000000000000000000000000	31.540000000000000000000000000000	400.030000000000000000000000000000	393.280000000000000000000000000000	-6.750000000000000000000000000000	24.022000000000000000000000000000	25.997000000000000000000000000000	62.050000000000000000000000000000
				333	Menyathes trifoliata	OKAMOTO Azumi; KOYAMA Kohei	Hakuryo pond in Obihiro Univ. Agr. Vet. Med.	210722	210722	5	5	16h15m	980	975		63.000000000000000000000000000000	2.690000000000000000000000000000	0.136000000000000000000000000000	1.550000000000000000000000000000	1.160000000000000000000000000000	28.310000000000000000000000000000	28.020000000000000000000000000000	63.640000000000000000000000000000	68.340000000000000000000000000000					154.000000000000000000000000000000	0.677615740740741000000000000000	31057.500000000000000000000000000000	2.690000000000000000000000000000	0.136000000000000000000000000000	356.000000000000000000000000000000	1.550000000000000000000000000000	1.160000000000000000000000000000	6.000000000000000000000000000000	1.000000000000000000000000000000	2.840000000000000000000000000000	28.310000000000000000000000000000	28.020000000000000000000000000000	28.030000000000000000000000000000	31.440000000000000000000000000000	399.970000000000000000000000000000	396.010000000000000000000000000000	-3.960000000000000000000000000000	24.566000000000000000000000000000	26.382000000000000000000000000000	63.640000000000000000000000000000
				334	Menyathes trifoliata	OKAMOTO Azumi; KOYAMA Kohei	Hakuryo pond in Obihiro Univ. Agr. Vet. Med.	210722	210722	5	5	16h17m	980	977		32.000000000000000000000000000000	1.410000000000000000000000000000	0.134000000000000000000000000000	1.470000000000000000000000000000	1.110000000000000000000000000000	28.280000000000000000000000000000	27.920000000000000000000000000000	64.720000000000000000000000000000	69.180000000000000000000000000000					155.000000000000000000000000000000	0.678842592592593000000000000000	31162.000000000000000000000000000000	1.410000000000000000000000000000	0.134000000000000000000000000000	373.000000000000000000000000000000	1.470000000000000000000000000000	1.110000000000000000000000000000	6.000000000000000000000000000000	1.000000000000000000000000000000	2.840000000000000000000000000000	28.280000000000000000000000000000	27.920000000000000000000000000000	28.020000000000000000000000000000	31.350000000000000000000000000000	400.050000000000000000000000000000	397.650000000000000000000000000000	-2.400000000000000000000000000000	24.951000000000000000000000000000	26.668000000000000000000000000000	64.720000000000000000000000000000
				335	Menyathes trifoliata	OKAMOTO Azumi; KOYAMA Kohei	Hakuryo pond in Obihiro Univ. Agr. Vet. Med.	210722	210722	5	5	16h20m	980	980		0.000000000000000000000000000000	-0.774000000000000000000000000000	0.135000000000000000000000000000	1.390000000000000000000000000000	1.050000000000000000000000000000	28.270000000000000000000000000000	27.870000000000000000000000000000	66.350000000000000000000000000000	70.570000000000000000000000000000					156.000000000000000000000000000000	0.681111111111111000000000000000	31359.000000000000000000000000000000	-0.774000000000000000000000000000	0.135000000000000000000000000000	403.000000000000000000000000000000	1.390000000000000000000000000000	1.050000000000000000000000000000	6.000000000000000000000000000000	1.000000000000000000000000000000	2.840000000000000000000000000000	28.270000000000000000000000000000	27.870000000000000000000000000000	28.030000000000000000000000000000	31.280000000000000000000000000000	400.190000000000000000000000000000	400.450000000000000000000000000000	0.260000000000000000000000000000	25.555000000000000000000000000000	27.179000000000000000000000000000	66.350000000000000000000000000000
				336	Menyathes trifoliata	OKAMOTO Azumi; KOYAMA Kohei	Hakuryo pond in Obihiro Univ. Agr. Vet. Med.	210722	210722				980	981											981.000000000000000000000000000000	16h21m	28.100000000000000000000000000000	66.200000000000000000000000000000	16:54:19 leaf6
				337	Menyathes trifoliata	OKAMOTO Azumi; KOYAMA Kohei	Hakuryo pond in Obihiro Univ. Agr. Vet. Med.	210722	210722				1000	1001											1001.000000000000000000000000000000	16h41m	27.200000000000000000000000000000	71.000000000000000000000000000000
				338	Menyathes trifoliata	OKAMOTO Azumi; KOYAMA Kohei	Hakuryo pond in Obihiro Univ. Agr. Vet. Med.	210722	210722	6	5	17h09m	1030	1029		2000.000000000000000000000000000000	8.660000000000000000000000000000	0.124000000000000000000000000000	2.380000000000000000000000000000	1.940000000000000000000000000000	27.210000000000000000000000000000	30.790000000000000000000000000000	61.870000000000000000000000000000	69.560000000000000000000000000000					162.000000000000000000000000000000	0.715231481481482000000000000000	34307.500000000000000000000000000000	8.660000000000000000000000000000	0.124000000000000000000000000000	262.000000000000000000000000000000	2.380000000000000000000000000000	1.940000000000000000000000000000	6.000000000000000000000000000000	1.000000000000000000000000000000	2.840000000000000000000000000000	27.210000000000000000000000000000	30.790000000000000000000000000000	26.850000000000000000000000000000	29.410000000000000000000000000000	399.730000000000000000000000000000	388.220000000000000000000000000000	-11.510000000000000000000000000000	22.406000000000000000000000000000	25.192000000000000000000000000000	61.870000000000000000000000000000
				339	Menyathes trifoliata	OKAMOTO Azumi; KOYAMA Kohei	Hakuryo pond in Obihiro Univ. Agr. Vet. Med.	210722	210722	6	5	17h12m	1030	1032		1500.000000000000000000000000000000	8.550000000000000000000000000000	0.124000000000000000000000000000	2.130000000000000000000000000000	1.740000000000000000000000000000	27.240000000000000000000000000000	29.890000000000000000000000000000	61.790000000000000000000000000000	68.670000000000000000000000000000					163.000000000000000000000000000000	0.716840277777778000000000000000	34446.500000000000000000000000000000	8.550000000000000000000000000000	0.124000000000000000000000000000	264.000000000000000000000000000000	2.130000000000000000000000000000	1.740000000000000000000000000000	6.000000000000000000000000000000	1.000000000000000000000000000000	2.840000000000000000000000000000	27.240000000000000000000000000000	29.890000000000000000000000000000	26.860000000000000000000000000000	29.370000000000000000000000000000	399.730000000000000000000000000000	388.480000000000000000000000000000	-11.250000000000000000000000000000	22.416000000000000000000000000000	24.909000000000000000000000000000	61.790000000000000000000000000000
				340	Menyathes trifoliata	OKAMOTO Azumi; KOYAMA Kohei	Hakuryo pond in Obihiro Univ. Agr. Vet. Med.	210722	210722	6	5	17h13m	1030	1033		1000.000000000000000000000000000000	8.380000000000000000000000000000	0.125000000000000000000000000000	1.850000000000000000000000000000	1.500000000000000000000000000000	27.130000000000000000000000000000	28.780000000000000000000000000000	62.600000000000000000000000000000	68.610000000000000000000000000000					164.000000000000000000000000000000	0.717847222222222000000000000000	34534.000000000000000000000000000000	8.380000000000000000000000000000	0.125000000000000000000000000000	269.000000000000000000000000000000	1.850000000000000000000000000000	1.500000000000000000000000000000	6.000000000000000000000000000000	1.000000000000000000000000000000	2.840000000000000000000000000000	27.130000000000000000000000000000	28.780000000000000000000000000000	26.850000000000000000000000000000	29.310000000000000000000000000000	399.520000000000000000000000000000	388.600000000000000000000000000000	-10.920000000000000000000000000000	22.552000000000000000000000000000	24.720000000000000000000000000000	62.600000000000000000000000000000
				341	Menyathes trifoliata	OKAMOTO Azumi; KOYAMA Kohei	Hakuryo pond in Obihiro Univ. Agr. Vet. Med.	210722	210722	6	5	17h15m	1040	1035		750.000000000000000000000000000000	8.250000000000000000000000000000	0.125000000000000000000000000000	1.720000000000000000000000000000	1.390000000000000000000000000000	27.080000000000000000000000000000	28.190000000000000000000000000000	62.280000000000000000000000000000	67.900000000000000000000000000000					165.000000000000000000000000000000	0.718784722222222000000000000000	34615.000000000000000000000000000000	8.250000000000000000000000000000	0.125000000000000000000000000000	272.000000000000000000000000000000	1.720000000000000000000000000000	1.390000000000000000000000000000	6.000000000000000000000000000000	1.000000000000000000000000000000	2.840000000000000000000000000000	27.080000000000000000000000000000	28.190000000000000000000000000000	26.860000000000000000000000000000	29.220000000000000000000000000000	399.620000000000000000000000000000	388.910000000000000000000000000000	-10.700000000000000000000000000000	22.381000000000000000000000000000	24.400000000000000000000000000000	62.280000000000000000000000000000
				342	Menyathes trifoliata	OKAMOTO Azumi; KOYAMA Kohei	Hakuryo pond in Obihiro Univ. Agr. Vet. Med.	210722	210722	6	5	17h16m	1040	1036		500.000000000000000000000000000000	7.860000000000000000000000000000	0.123000000000000000000000000000	1.580000000000000000000000000000	1.300000000000000000000000000000	27.130000000000000000000000000000	27.630000000000000000000000000000	61.780000000000000000000000000000	66.930000000000000000000000000000					166.000000000000000000000000000000	0.719618055555555000000000000000	34687.000000000000000000000000000000	7.860000000000000000000000000000	0.123000000000000000000000000000	277.000000000000000000000000000000	1.580000000000000000000000000000	1.300000000000000000000000000000	6.000000000000000000000000000000	1.000000000000000000000000000000	2.840000000000000000000000000000	27.130000000000000000000000000000	27.630000000000000000000000000000	26.900000000000000000000000000000	29.180000000000000000000000000000	399.820000000000000000000000000000	389.640000000000000000000000000000	-10.180000000000000000000000000000	22.262000000000000000000000000000	24.116000000000000000000000000000	61.780000000000000000000000000000
				343	Menyathes trifoliata	OKAMOTO Azumi; KOYAMA Kohei	Hakuryo pond in Obihiro Univ. Agr. Vet. Med.	210722	210722	6	5	17h18m	1040	1038		250.000000000000000000000000000000	7.170000000000000000000000000000	0.129000000000000000000000000000	1.450000000000000000000000000000	1.140000000000000000000000000000	27.100000000000000000000000000000	26.810000000000000000000000000000	61.900000000000000000000000000000	66.610000000000000000000000000000					167.000000000000000000000000000000	0.720856481481481000000000000000	34794.000000000000000000000000000000	7.170000000000000000000000000000	0.129000000000000000000000000000	293.000000000000000000000000000000	1.450000000000000000000000000000	1.140000000000000000000000000000	6.000000000000000000000000000000	1.000000000000000000000000000000	2.840000000000000000000000000000	27.100000000000000000000000000000	26.810000000000000000000000000000	27.070000000000000000000000000000	29.140000000000000000000000000000	401.430000000000000000000000000000	392.140000000000000000000000000000	-9.290000000000000000000000000000	22.261000000000000000000000000000	23.955000000000000000000000000000	61.900000000000000000000000000000
				344	Menyathes trifoliata	OKAMOTO Azumi; KOYAMA Kohei	Hakuryo pond in Obihiro Univ. Agr. Vet. Med.	210722	210722	6	5	17h21m	1040	1041		125.000000000000000000000000000000	5.120000000000000000000000000000	0.117000000000000000000000000000	1.200000000000000000000000000000	1.040000000000000000000000000000	27.440000000000000000000000000000	26.530000000000000000000000000000	62.610000000000000000000000000000	66.440000000000000000000000000000					168.000000000000000000000000000000	0.723101851851852000000000000000	34988.000000000000000000000000000000	5.120000000000000000000000000000	0.117000000000000000000000000000	314.000000000000000000000000000000	1.200000000000000000000000000000	1.040000000000000000000000000000	6.000000000000000000000000000000	1.000000000000000000000000000000	2.840000000000000000000000000000	27.440000000000000000000000000000	26.530000000000000000000000000000	27.270000000000000000000000000000	29.080000000000000000000000000000	399.910000000000000000000000000000	393.200000000000000000000000000000	-6.710000000000000000000000000000	22.971000000000000000000000000000	24.378000000000000000000000000000	62.610000000000000000000000000000
				345	Menyathes trifoliata	OKAMOTO Azumi; KOYAMA Kohei	Hakuryo pond in Obihiro Univ. Agr. Vet. Med.	210722	210722	6	5	17h22m	1040	1042		63.000000000000000000000000000000	3.110000000000000000000000000000	0.112000000000000000000000000000	0.988000000000000000000000000000	0.894000000000000000000000000000	27.180000000000000000000000000000	26.290000000000000000000000000000	67.010000000000000000000000000000	70.210000000000000000000000000000					169.000000000000000000000000000000	0.724004629629630000000000000000	35065.500000000000000000000000000000	3.110000000000000000000000000000	0.112000000000000000000000000000	344.000000000000000000000000000000	0.988000000000000000000000000000	0.894000000000000000000000000000	6.000000000000000000000000000000	1.000000000000000000000000000000	2.840000000000000000000000000000	27.180000000000000000000000000000	26.290000000000000000000000000000	27.280000000000000000000000000000	29.020000000000000000000000000000	399.540000000000000000000000000000	395.340000000000000000000000000000	-4.200000000000000000000000000000	24.214000000000000000000000000000	25.370000000000000000000000000000	67.010000000000000000000000000000
				346	Menyathes trifoliata	OKAMOTO Azumi; KOYAMA Kohei	Hakuryo pond in Obihiro Univ. Agr. Vet. Med.	210722	210722	6	5	17h24m	1040	1044		32.000000000000000000000000000000	1.730000000000000000000000000000	0.124000000000000000000000000000	1.060000000000000000000000000000	0.863000000000000000000000000000	27.120000000000000000000000000000	26.120000000000000000000000000000	66.870000000000000000000000000000	70.300000000000000000000000000000					170.000000000000000000000000000000	0.725150462962963000000000000000	35164.500000000000000000000000000000	1.730000000000000000000000000000	0.124000000000000000000000000000	368.000000000000000000000000000000	1.060000000000000000000000000000	0.863000000000000000000000000000	6.000000000000000000000000000000	1.000000000000000000000000000000	2.840000000000000000000000000000	27.120000000000000000000000000000	26.120000000000000000000000000000	27.260000000000000000000000000000	28.970000000000000000000000000000	399.510000000000000000000000000000	396.930000000000000000000000000000	-2.580000000000000000000000000000	24.082000000000000000000000000000	25.320000000000000000000000000000	66.870000000000000000000000000000
				347	Menyathes trifoliata	OKAMOTO Azumi; KOYAMA Kohei	Hakuryo pond in Obihiro Univ. Agr. Vet. Med.	210722	210722	6	5	17h26m	1050	1046		0.000000000000000000000000000000	-0.425000000000000000000000000000	0.126000000000000000000000000000	1.080000000000000000000000000000	0.876000000000000000000000000000	27.130000000000000000000000000000	26.090000000000000000000000000000	66.280000000000000000000000000000	69.800000000000000000000000000000					174.000000000000000000000000000000	0.726655092592593000000000000000	35294.500000000000000000000000000000	-0.425000000000000000000000000000	0.126000000000000000000000000000	400.000000000000000000000000000000	1.080000000000000000000000000000	0.876000000000000000000000000000	6.000000000000000000000000000000	1.000000000000000000000000000000	2.840000000000000000000000000000	27.130000000000000000000000000000	26.090000000000000000000000000000	27.260000000000000000000000000000	28.910000000000000000000000000000	399.620000000000000000000000000000	399.610000000000000000000000000000	-0.010000000000000000000000000000	23.875000000000000000000000000000	25.143000000000000000000000000000	66.280000000000000000000000000000
				348	Menyathes trifoliata	OKAMOTO Azumi; KOYAMA Kohei	Hakuryo pond in Obihiro Univ. Agr. Vet. Med.	210722	210722				1050	1053											1053.000000000000000000000000000000	17h33m	25.100000000000000000000000000000	78.000000000000000000000000000000	17:33:25 leaf8
				349	Menyathes trifoliata	OKAMOTO Azumi; KOYAMA Kohei	Hakuryo pond in Obihiro Univ. Agr. Vet. Med.	210722	210722	8	5	17h57m	1080	1077		2000.000000000000000000000000000000	8.450000000000000000000000000000	0.090100000000000000000000000000	1.260000000000000000000000000000	1.390000000000000000000000000000	25.080000000000000000000000000000	28.370000000000000000000000000000	73.120000000000000000000000000000	77.720000000000000000000000000000					177.000000000000000000000000000000	0.748043981481481000000000000000	37141.500000000000000000000000000000	8.450000000000000000000000000000	0.090100000000000000000000000000	228.000000000000000000000000000000	1.260000000000000000000000000000	1.390000000000000000000000000000	6.000000000000000000000000000000	1.000000000000000000000000000000	2.840000000000000000000000000000	25.080000000000000000000000000000	28.370000000000000000000000000000	24.660000000000000000000000000000	26.490000000000000000000000000000	399.730000000000000000000000000000	389.010000000000000000000000000000	-10.720000000000000000000000000000	23.335000000000000000000000000000	24.805000000000000000000000000000	73.120000000000000000000000000000
				350	Menyathes trifoliata	OKAMOTO Azumi; KOYAMA Kohei	Hakuryo pond in Obihiro Univ. Agr. Vet. Med.	210722	210722	8	5	17h58m	1080	1078		1500.000000000000000000000000000000	8.320000000000000000000000000000	0.090600000000000000000000000000	1.090000000000000000000000000000	1.210000000000000000000000000000	24.960000000000000000000000000000	27.380000000000000000000000000000	73.270000000000000000000000000000	77.300000000000000000000000000000					178.000000000000000000000000000000	0.749236111111111000000000000000	37244.500000000000000000000000000000	8.320000000000000000000000000000	0.090600000000000000000000000000	232.000000000000000000000000000000	1.090000000000000000000000000000	1.210000000000000000000000000000	6.000000000000000000000000000000	1.000000000000000000000000000000	2.840000000000000000000000000000	24.960000000000000000000000000000	27.380000000000000000000000000000	24.660000000000000000000000000000	26.420000000000000000000000000000	399.430000000000000000000000000000	388.940000000000000000000000000000	-10.490000000000000000000000000000	23.219000000000000000000000000000	24.499000000000000000000000000000	73.270000000000000000000000000000
				351	Menyathes trifoliata	OKAMOTO Azumi; KOYAMA Kohei	Hakuryo pond in Obihiro Univ. Agr. Vet. Med.	210722	210722	8	5	18h00m	1080	1080		1000.000000000000000000000000000000	8.270000000000000000000000000000	0.086700000000000000000000000000	0.882000000000000000000000000000	1.020000000000000000000000000000	25.040000000000000000000000000000	26.420000000000000000000000000000	73.360000000000000000000000000000	76.600000000000000000000000000000					179.000000000000000000000000000000	0.750196759259259000000000000000	37328.000000000000000000000000000000	8.270000000000000000000000000000	0.086700000000000000000000000000	227.000000000000000000000000000000	0.882000000000000000000000000000	1.020000000000000000000000000000	6.000000000000000000000000000000	1.000000000000000000000000000000	2.840000000000000000000000000000	25.040000000000000000000000000000	26.420000000000000000000000000000	24.850000000000000000000000000000	26.350000000000000000000000000000	399.590000000000000000000000000000	389.260000000000000000000000000000	-10.340000000000000000000000000000	23.352000000000000000000000000000	24.384000000000000000000000000000	73.360000000000000000000000000000
				352	Menyathes trifoliata	OKAMOTO Azumi; KOYAMA Kohei	Hakuryo pond in Obihiro Univ. Agr. Vet. Med.	210722	210722	8	5	18h01m	1080	1081		750.000000000000000000000000000000	8.120000000000000000000000000000	0.078700000000000000000000000000	0.704000000000000000000000000000	0.894000000000000000000000000000	25.070000000000000000000000000000	25.940000000000000000000000000000	74.740000000000000000000000000000	77.320000000000000000000000000000					180.000000000000000000000000000000	0.751041666666667000000000000000	37400.500000000000000000000000000000	8.120000000000000000000000000000	0.078700000000000000000000000000	216.000000000000000000000000000000	0.704000000000000000000000000000	0.894000000000000000000000000000	6.000000000000000000000000000000	1.000000000000000000000000000000	2.840000000000000000000000000000	25.070000000000000000000000000000	25.940000000000000000000000000000	24.740000000000000000000000000000	26.300000000000000000000000000000	399.590000000000000000000000000000	389.520000000000000000000000000000	-10.070000000000000000000000000000	23.831000000000000000000000000000	24.655000000000000000000000000000	74.740000000000000000000000000000
				353	Menyathes trifoliata	OKAMOTO Azumi; KOYAMA Kohei	Hakuryo pond in Obihiro Univ. Agr. Vet. Med.	210722	210722	8	5	18h03m	1080	1083		500.000000000000000000000000000000	7.870000000000000000000000000000	0.087400000000000000000000000000	0.680000000000000000000000000000	0.781000000000000000000000000000	24.930000000000000000000000000000	25.290000000000000000000000000000	74.970000000000000000000000000000	77.480000000000000000000000000000					181.000000000000000000000000000000	0.752256944444444000000000000000	37506.000000000000000000000000000000	7.870000000000000000000000000000	0.087400000000000000000000000000	238.000000000000000000000000000000	0.680000000000000000000000000000	0.781000000000000000000000000000	6.000000000000000000000000000000	1.000000000000000000000000000000	2.840000000000000000000000000000	24.930000000000000000000000000000	25.290000000000000000000000000000	24.840000000000000000000000000000	26.250000000000000000000000000000	399.530000000000000000000000000000	389.780000000000000000000000000000	-9.760000000000000000000000000000	23.713000000000000000000000000000	24.510000000000000000000000000000	74.970000000000000000000000000000
				354	Menyathes trifoliata	OKAMOTO Azumi; KOYAMA Kohei	Hakuryo pond in Obihiro Univ. Agr. Vet. Med.	210722	210722	8	5	18h04m	1080	1084		250.000000000000000000000000000000	6.690000000000000000000000000000	0.091900000000000000000000000000	0.645000000000000000000000000000	0.705000000000000000000000000000	25.120000000000000000000000000000	24.810000000000000000000000000000	73.800000000000000000000000000000	76.170000000000000000000000000000					182.000000000000000000000000000000	0.753171296296296000000000000000	37585.000000000000000000000000000000	6.690000000000000000000000000000	0.091900000000000000000000000000	268.000000000000000000000000000000	0.645000000000000000000000000000	0.705000000000000000000000000000	6.000000000000000000000000000000	1.000000000000000000000000000000	2.840000000000000000000000000000	25.120000000000000000000000000000	24.810000000000000000000000000000	25.120000000000000000000000000000	26.230000000000000000000000000000	399.590000000000000000000000000000	391.260000000000000000000000000000	-8.330000000000000000000000000000	23.603000000000000000000000000000	24.358000000000000000000000000000	73.800000000000000000000000000000
				355	Menyathes trifoliata	OKAMOTO Azumi; KOYAMA Kohei	Hakuryo pond in Obihiro Univ. Agr. Vet. Med.	210722	210722	8	5	18h06m	1090	1086		125.000000000000000000000000000000	5.060000000000000000000000000000	0.091000000000000000000000000000	0.595000000000000000000000000000	0.657000000000000000000000000000	25.050000000000000000000000000000	24.440000000000000000000000000000	73.640000000000000000000000000000	75.830000000000000000000000000000					184.000000000000000000000000000000	0.754467592592593000000000000000	37697.000000000000000000000000000000	5.060000000000000000000000000000	0.091000000000000000000000000000	298.000000000000000000000000000000	0.595000000000000000000000000000	0.657000000000000000000000000000	6.000000000000000000000000000000	1.000000000000000000000000000000	2.840000000000000000000000000000	25.050000000000000000000000000000	24.440000000000000000000000000000	25.100000000000000000000000000000	26.170000000000000000000000000000	399.460000000000000000000000000000	393.110000000000000000000000000000	-6.350000000000000000000000000000	23.461000000000000000000000000000	24.157000000000000000000000000000	73.640000000000000000000000000000
				356	Menyathes trifoliata	OKAMOTO Azumi; KOYAMA Kohei	Hakuryo pond in Obihiro Univ. Agr. Vet. Med.	210722	210722	8	5	18h07m	1090	1087		63.000000000000000000000000000000	3.000000000000000000000000000000	0.091300000000000000000000000000	0.579000000000000000000000000000	0.637000000000000000000000000000	25.060000000000000000000000000000	24.280000000000000000000000000000	73.330000000000000000000000000000	75.460000000000000000000000000000					185.000000000000000000000000000000	0.755324074074074000000000000000	37771.000000000000000000000000000000	3.000000000000000000000000000000	0.091300000000000000000000000000	338.000000000000000000000000000000	0.579000000000000000000000000000	0.637000000000000000000000000000	6.000000000000000000000000000000	1.000000000000000000000000000000	2.840000000000000000000000000000	25.060000000000000000000000000000	24.280000000000000000000000000000	25.160000000000000000000000000000	26.140000000000000000000000000000	399.430000000000000000000000000000	395.560000000000000000000000000000	-3.880000000000000000000000000000	23.373000000000000000000000000000	24.051000000000000000000000000000	73.330000000000000000000000000000
				357	Menyathes trifoliata	OKAMOTO Azumi; KOYAMA Kohei	Hakuryo pond in Obihiro Univ. Agr. Vet. Med.	210722	210722	8	5	18h08m	1090	1088		32.000000000000000000000000000000	1.650000000000000000000000000000	0.093500000000000000000000000000	0.579000000000000000000000000000	0.623000000000000000000000000000	24.990000000000000000000000000000	24.150000000000000000000000000000	73.340000000000000000000000000000	75.470000000000000000000000000000					186.000000000000000000000000000000	0.756122685185185000000000000000	37840.000000000000000000000000000000	1.650000000000000000000000000000	0.093500000000000000000000000000	364.000000000000000000000000000000	0.579000000000000000000000000000	0.623000000000000000000000000000	6.000000000000000000000000000000	1.000000000000000000000000000000	2.840000000000000000000000000000	24.990000000000000000000000000000	24.150000000000000000000000000000	25.130000000000000000000000000000	26.120000000000000000000000000000	399.440000000000000000000000000000	397.180000000000000000000000000000	-2.260000000000000000000000000000	23.279000000000000000000000000000	23.957000000000000000000000000000	73.340000000000000000000000000000
				358	Menyathes trifoliata	OKAMOTO Azumi; KOYAMA Kohei	Hakuryo pond in Obihiro Univ. Agr. Vet. Med.	210722	210722	8	5	18h10m	1090	1090		0.000000000000000000000000000000	-0.253000000000000000000000000000	0.095200000000000000000000000000	0.577000000000000000000000000000	0.610000000000000000000000000000	24.960000000000000000000000000000	24.020000000000000000000000000000	73.150000000000000000000000000000	75.280000000000000000000000000000					187.000000000000000000000000000000	0.757060185185185000000000000000	37921.500000000000000000000000000000	-0.253000000000000000000000000000	0.095200000000000000000000000000	400.000000000000000000000000000000	0.577000000000000000000000000000	0.610000000000000000000000000000	6.000000000000000000000000000000	1.000000000000000000000000000000	2.840000000000000000000000000000	24.960000000000000000000000000000	24.020000000000000000000000000000	25.130000000000000000000000000000	26.070000000000000000000000000000	399.480000000000000000000000000000	399.500000000000000000000000000000	0.030000000000000000000000000000	23.179000000000000000000000000000	23.854000000000000000000000000000	73.150000000000000000000000000000
				359	Menyathes trifoliata	OKAMOTO Azumi; KOYAMA Kohei	Hakuryo pond in Obihiro Univ. Agr. Vet. Med.	210722	210722				1090	1085											1085.000000000000000000000000000000	18h05m	23.000000000000000000000000000000	82.000000000000000000000000000000
				360	Menyathes trifoliata	OKAMOTO Azumi; KOYAMA Kohei	Hakuryo pond in Obihiro Univ. Agr. Vet. Med.	210722	210722				1100	1095											1095.000000000000000000000000000000	18h15m	22.200000000000000000000000000000	83.000000000000000000000000000000
				361	Menyathes trifoliata	OKAMOTO Azumi; KOYAMA Kohei	Hakuryo pond in Obihiro Univ. Agr. Vet. Med.	210722	210722																				18:29:28 leaf5
				362	Menyathes trifoliata	OKAMOTO Azumi; KOYAMA Kohei	Hakuryo pond in Obihiro Univ. Agr. Vet. Med.	210722	210722	5	6	18h45m	1130	1125		2000.000000000000000000000000000000	8.070000000000000000000000000000	0.134000000000000000000000000000	1.410000000000000000000000000000	1.080000000000000000000000000000	22.130000000000000000000000000000	25.440000000000000000000000000000	75.460000000000000000000000000000	81.670000000000000000000000000000					188.000000000000000000000000000000	0.781527777777778000000000000000	40034.000000000000000000000000000000	8.070000000000000000000000000000	0.134000000000000000000000000000	283.000000000000000000000000000000	1.410000000000000000000000000000	1.080000000000000000000000000000	6.000000000000000000000000000000	1.000000000000000000000000000000	2.840000000000000000000000000000	22.130000000000000000000000000000	25.440000000000000000000000000000	21.750000000000000000000000000000	24.000000000000000000000000000000	400.090000000000000000000000000000	389.750000000000000000000000000000	-10.350000000000000000000000000000	20.150000000000000000000000000000	21.807000000000000000000000000000	75.460000000000000000000000000000
				363	Menyathes trifoliata	OKAMOTO Azumi; KOYAMA Kohei	Hakuryo pond in Obihiro Univ. Agr. Vet. Med.	210722	210722	5	6	18h47m	1130	1127		1500.000000000000000000000000000000	7.940000000000000000000000000000	0.133000000000000000000000000000	1.250000000000000000000000000000	0.960000000000000000000000000000	22.180000000000000000000000000000	24.670000000000000000000000000000	74.950000000000000000000000000000	80.420000000000000000000000000000					189.000000000000000000000000000000	0.782766203703704000000000000000	40141.500000000000000000000000000000	7.940000000000000000000000000000	0.133000000000000000000000000000	285.000000000000000000000000000000	1.250000000000000000000000000000	0.960000000000000000000000000000	6.000000000000000000000000000000	1.000000000000000000000000000000	2.840000000000000000000000000000	22.180000000000000000000000000000	24.670000000000000000000000000000	21.700000000000000000000000000000	23.940000000000000000000000000000	400.140000000000000000000000000000	390.030000000000000000000000000000	-10.110000000000000000000000000000	20.066000000000000000000000000000	21.532000000000000000000000000000	74.950000000000000000000000000000
				364	Menyathes trifoliata	OKAMOTO Azumi; KOYAMA Kohei	Hakuryo pond in Obihiro Univ. Agr. Vet. Med.	210722	210722	5	6	18h48m	1130	1128		1000.000000000000000000000000000000	7.690000000000000000000000000000	0.130000000000000000000000000000	1.040000000000000000000000000000	0.818000000000000000000000000000	22.120000000000000000000000000000	23.690000000000000000000000000000	74.850000000000000000000000000000	79.430000000000000000000000000000					190.000000000000000000000000000000	0.783969907407407000000000000000	40246.000000000000000000000000000000	7.690000000000000000000000000000	0.130000000000000000000000000000	287.000000000000000000000000000000	1.040000000000000000000000000000	0.818000000000000000000000000000	6.000000000000000000000000000000	1.000000000000000000000000000000	2.840000000000000000000000000000	22.120000000000000000000000000000	23.690000000000000000000000000000	21.720000000000000000000000000000	23.890000000000000000000000000000	400.090000000000000000000000000000	390.380000000000000000000000000000	-9.710000000000000000000000000000	19.972000000000000000000000000000	21.192000000000000000000000000000	74.850000000000000000000000000000
				365	Menyathes trifoliata	OKAMOTO Azumi; KOYAMA Kohei	Hakuryo pond in Obihiro Univ. Agr. Vet. Med.	210722	210722	5	6	18h50m	1130	1130		750.000000000000000000000000000000	7.600000000000000000000000000000	0.114000000000000000000000000000	0.784000000000000000000000000000	0.697000000000000000000000000000	22.020000000000000000000000000000	23.120000000000000000000000000000	77.180000000000000000000000000000	80.650000000000000000000000000000					191.000000000000000000000000000000	0.785081018518519000000000000000	40342.500000000000000000000000000000	7.600000000000000000000000000000	0.114000000000000000000000000000	277.000000000000000000000000000000	0.784000000000000000000000000000	0.697000000000000000000000000000	6.000000000000000000000000000000	1.000000000000000000000000000000	2.840000000000000000000000000000	22.020000000000000000000000000000	23.120000000000000000000000000000	21.660000000000000000000000000000	23.840000000000000000000000000000	400.040000000000000000000000000000	390.550000000000000000000000000000	-9.490000000000000000000000000000	20.475000000000000000000000000000	21.395000000000000000000000000000	77.180000000000000000000000000000
				366	Menyathes trifoliata	OKAMOTO Azumi; KOYAMA Kohei	Hakuryo pond in Obihiro Univ. Agr. Vet. Med.	210722	210722	5	6	18h52m	1130	1132		500.000000000000000000000000000000	7.230000000000000000000000000000	0.113000000000000000000000000000	0.649000000000000000000000000000	0.581000000000000000000000000000	22.030000000000000000000000000000	22.560000000000000000000000000000	78.570000000000000000000000000000	81.440000000000000000000000000000					192.000000000000000000000000000000	0.786319444444444000000000000000	40449.500000000000000000000000000000	7.230000000000000000000000000000	0.113000000000000000000000000000	282.000000000000000000000000000000	0.649000000000000000000000000000	0.581000000000000000000000000000	6.000000000000000000000000000000	1.000000000000000000000000000000	2.840000000000000000000000000000	22.030000000000000000000000000000	22.560000000000000000000000000000	21.680000000000000000000000000000	23.810000000000000000000000000000	400.140000000000000000000000000000	391.150000000000000000000000000000	-8.980000000000000000000000000000	20.849000000000000000000000000000	21.611000000000000000000000000000	78.570000000000000000000000000000
				367	Menyathes trifoliata	OKAMOTO Azumi; KOYAMA Kohei	Hakuryo pond in Obihiro Univ. Agr. Vet. Med.	210722	210722	5	6	18h54m	1130	1134		250.000000000000000000000000000000	6.060000000000000000000000000000	0.121000000000000000000000000000	0.612000000000000000000000000000	0.514000000000000000000000000000	22.050000000000000000000000000000	22.100000000000000000000000000000	78.300000000000000000000000000000	81.000000000000000000000000000000					193.000000000000000000000000000000	0.787685185185185000000000000000	40567.000000000000000000000000000000	6.060000000000000000000000000000	0.121000000000000000000000000000	307.000000000000000000000000000000	0.612000000000000000000000000000	0.514000000000000000000000000000	6.000000000000000000000000000000	1.000000000000000000000000000000	2.840000000000000000000000000000	22.050000000000000000000000000000	22.100000000000000000000000000000	21.760000000000000000000000000000	23.800000000000000000000000000000	400.210000000000000000000000000000	392.650000000000000000000000000000	-7.560000000000000000000000000000	20.807000000000000000000000000000	21.525000000000000000000000000000	78.300000000000000000000000000000
				368	Menyathes trifoliata	OKAMOTO Azumi; KOYAMA Kohei	Hakuryo pond in Obihiro Univ. Agr. Vet. Med.	210722	210722	5	6	18h56m	1140	1136		125.000000000000000000000000000000	4.230000000000000000000000000000	0.127000000000000000000000000000	0.569000000000000000000000000000	0.456000000000000000000000000000	21.830000000000000000000000000000	21.640000000000000000000000000000	78.930000000000000000000000000000	81.470000000000000000000000000000					194.000000000000000000000000000000	0.789004629629630000000000000000	40680.500000000000000000000000000000	4.230000000000000000000000000000	0.127000000000000000000000000000	337.000000000000000000000000000000	0.569000000000000000000000000000	0.456000000000000000000000000000	6.000000000000000000000000000000	1.000000000000000000000000000000	2.840000000000000000000000000000	21.830000000000000000000000000000	21.640000000000000000000000000000	21.670000000000000000000000000000	23.750000000000000000000000000000	399.940000000000000000000000000000	394.600000000000000000000000000000	-5.340000000000000000000000000000	20.697000000000000000000000000000	21.365000000000000000000000000000	78.930000000000000000000000000000
				369	Menyathes trifoliata	OKAMOTO Azumi; KOYAMA Kohei	Hakuryo pond in Obihiro Univ. Agr. Vet. Med.	210722	210722	5	6	18h57m	1140	1137		63.000000000000000000000000000000	2.560000000000000000000000000000	0.127000000000000000000000000000	0.555000000000000000000000000000	0.448000000000000000000000000000	21.950000000000000000000000000000	21.520000000000000000000000000000	78.020000000000000000000000000000	80.490000000000000000000000000000					195.000000000000000000000000000000	0.790231481481481000000000000000	40787.000000000000000000000000000000	2.560000000000000000000000000000	0.127000000000000000000000000000	360.000000000000000000000000000000	0.555000000000000000000000000000	0.448000000000000000000000000000	6.000000000000000000000000000000	1.000000000000000000000000000000	2.840000000000000000000000000000	21.950000000000000000000000000000	21.520000000000000000000000000000	21.710000000000000000000000000000	23.730000000000000000000000000000	400.210000000000000000000000000000	396.870000000000000000000000000000	-3.340000000000000000000000000000	20.600000000000000000000000000000	21.252000000000000000000000000000	78.020000000000000000000000000000
				370	Menyathes trifoliata	OKAMOTO Azumi; KOYAMA Kohei	Hakuryo pond in Obihiro Univ. Agr. Vet. Med.	210722	210722	5	6	19h01m	1140	1141		32.000000000000000000000000000000	1.620000000000000000000000000000	0.109000000000000000000000000000	0.425000000000000000000000000000	0.394000000000000000000000000000	21.970000000000000000000000000000	21.410000000000000000000000000000	79.840000000000000000000000000000	81.730000000000000000000000000000					196.000000000000000000000000000000	0.792754629629630000000000000000	41005.500000000000000000000000000000	1.620000000000000000000000000000	0.109000000000000000000000000000	371.000000000000000000000000000000	0.425000000000000000000000000000	0.394000000000000000000000000000	6.000000000000000000000000000000	1.000000000000000000000000000000	2.840000000000000000000000000000	21.970000000000000000000000000000	21.410000000000000000000000000000	21.900000000000000000000000000000	23.650000000000000000000000000000	400.260000000000000000000000000000	398.120000000000000000000000000000	-2.140000000000000000000000000000	21.114000000000000000000000000000	21.612000000000000000000000000000	79.840000000000000000000000000000
				371	Menyathes trifoliata	OKAMOTO Azumi; KOYAMA Kohei	Hakuryo pond in Obihiro Univ. Agr. Vet. Med.	210722	210722	5	6	19h05m	1150	1145		0.000000000000000000000000000000	-0.432000000000000000000000000000	0.131000000000000000000000000000	0.507000000000000000000000000000	0.395000000000000000000000000000	22.100000000000000000000000000000	21.380000000000000000000000000000	78.690000000000000000000000000000	80.930000000000000000000000000000					197.000000000000000000000000000000	0.795520833333333000000000000000	41244.000000000000000000000000000000	-0.432000000000000000000000000000	0.131000000000000000000000000000	403.000000000000000000000000000000	0.507000000000000000000000000000	0.395000000000000000000000000000	6.000000000000000000000000000000	1.000000000000000000000000000000	2.840000000000000000000000000000	22.100000000000000000000000000000	21.380000000000000000000000000000	22.100000000000000000000000000000	23.620000000000000000000000000000	400.290000000000000000000000000000	400.570000000000000000000000000000	0.270000000000000000000000000000	20.973000000000000000000000000000	21.568000000000000000000000000000	78.690000000000000000000000000000
				372	Menyathes trifoliata	OKAMOTO Azumi; KOYAMA Kohei	Hakuryo pond in Obihiro Univ. Agr. Vet. Med.	210722	210722				1150	1146											1146.000000000000000000000000000000	19h06m	20.100000000000000000000000000000	87.000000000000000000000000000000
				373	Menyathes trifoliata	OKAMOTO Azumi; KOYAMA Kohei	Hakuryo pond in Obihiro Univ. Agr. Vet. Med.	210719	210718	5		00h00m	0	0	0.000000000000000000000000000000
				374	Menyathes trifoliata	OKAMOTO Azumi; KOYAMA Kohei	Hakuryo pond in Obihiro Univ. Agr. Vet. Med.	210719	210718	5		00h10m	10	10	0.000000000000000000000000000000
				375	Menyathes trifoliata	OKAMOTO Azumi; KOYAMA Kohei	Hakuryo pond in Obihiro Univ. Agr. Vet. Med.	210719	210718	5		00h20m	20	20	0.000000000000000000000000000000
				376	Menyathes trifoliata	OKAMOTO Azumi; KOYAMA Kohei	Hakuryo pond in Obihiro Univ. Agr. Vet. Med.	210719	210718	5		00h30m	30	30	0.000000000000000000000000000000
				377	Menyathes trifoliata	OKAMOTO Azumi; KOYAMA Kohei	Hakuryo pond in Obihiro Univ. Agr. Vet. Med.	210719	210718	5		00h40m	40	40	0.000000000000000000000000000000
				378	Menyathes trifoliata	OKAMOTO Azumi; KOYAMA Kohei	Hakuryo pond in Obihiro Univ. Agr. Vet. Med.	210719	210718	5		00h50m	50	50	0.000000000000000000000000000000
				379	Menyathes trifoliata	OKAMOTO Azumi; KOYAMA Kohei	Hakuryo pond in Obihiro Univ. Agr. Vet. Med.	210719	210718	5		01h00m	60	60	0.000000000000000000000000000000
				380	Menyathes trifoliata	OKAMOTO Azumi; KOYAMA Kohei	Hakuryo pond in Obihiro Univ. Agr. Vet. Med.	210719	210718	5		01h10m	70	70	0.000000000000000000000000000000
				381	Menyathes trifoliata	OKAMOTO Azumi; KOYAMA Kohei	Hakuryo pond in Obihiro Univ. Agr. Vet. Med.	210719	210718	5		01h20m	80	80	0.000000000000000000000000000000
				382	Menyathes trifoliata	OKAMOTO Azumi; KOYAMA Kohei	Hakuryo pond in Obihiro Univ. Agr. Vet. Med.	210719	210718	5		01h30m	90	90	0.000000000000000000000000000000
				383	Menyathes trifoliata	OKAMOTO Azumi; KOYAMA Kohei	Hakuryo pond in Obihiro Univ. Agr. Vet. Med.	210719	210718	5		01h40m	100	100	0.000000000000000000000000000000
				384	Menyathes trifoliata	OKAMOTO Azumi; KOYAMA Kohei	Hakuryo pond in Obihiro Univ. Agr. Vet. Med.	210719	210718	5		01h50m	110	110	0.000000000000000000000000000000
				385	Menyathes trifoliata	OKAMOTO Azumi; KOYAMA Kohei	Hakuryo pond in Obihiro Univ. Agr. Vet. Med.	210719	210718	5		02h00m	120	120	0.000000000000000000000000000000
				386	Menyathes trifoliata	OKAMOTO Azumi; KOYAMA Kohei	Hakuryo pond in Obihiro Univ. Agr. Vet. Med.	210719	210718	5		02h10m	130	130	0.000000000000000000000000000000
				387	Menyathes trifoliata	OKAMOTO Azumi; KOYAMA Kohei	Hakuryo pond in Obihiro Univ. Agr. Vet. Med.	210719	210718	5		02h20m	140	140	0.000000000000000000000000000000
				388	Menyathes trifoliata	OKAMOTO Azumi; KOYAMA Kohei	Hakuryo pond in Obihiro Univ. Agr. Vet. Med.	210719	210718	5		02h30m	150	150	0.000000000000000000000000000000
				389	Menyathes trifoliata	OKAMOTO Azumi; KOYAMA Kohei	Hakuryo pond in Obihiro Univ. Agr. Vet. Med.	210719	210718	5		02h40m	160	160	0.000000000000000000000000000000
				390	Menyathes trifoliata	OKAMOTO Azumi; KOYAMA Kohei	Hakuryo pond in Obihiro Univ. Agr. Vet. Med.	210719	210718	5		02h50m	170	170	0.000000000000000000000000000000
				391	Menyathes trifoliata	OKAMOTO Azumi; KOYAMA Kohei	Hakuryo pond in Obihiro Univ. Agr. Vet. Med.	210719	210718	5		03h00m	180	180	0.000000000000000000000000000000
				392	Menyathes trifoliata	OKAMOTO Azumi; KOYAMA Kohei	Hakuryo pond in Obihiro Univ. Agr. Vet. Med.	210719	210718	5		03h10m	190	190	0.000000000000000000000000000000
				393	Menyathes trifoliata	OKAMOTO Azumi; KOYAMA Kohei	Hakuryo pond in Obihiro Univ. Agr. Vet. Med.	210719	210718	5		03h20m	200	200	0.000000000000000000000000000000
				394	Menyathes trifoliata	OKAMOTO Azumi; KOYAMA Kohei	Hakuryo pond in Obihiro Univ. Agr. Vet. Med.	210719	210718	5		03h30m	210	210	0.000000000000000000000000000000
				395	Menyathes trifoliata	OKAMOTO Azumi; KOYAMA Kohei	Hakuryo pond in Obihiro Univ. Agr. Vet. Med.	210719	210718	5		03h40m	220	220	1.982070000000000000000000000000
				396	Menyathes trifoliata	OKAMOTO Azumi; KOYAMA Kohei	Hakuryo pond in Obihiro Univ. Agr. Vet. Med.	210719	210718	5		03h50m	230	230	3.964140000000000000000000000000
				397	Menyathes trifoliata	OKAMOTO Azumi; KOYAMA Kohei	Hakuryo pond in Obihiro Univ. Agr. Vet. Med.	210719	210718	5		04h00m	240	240	5.946210000000000000000000000000
				398	Menyathes trifoliata	OKAMOTO Azumi; KOYAMA Kohei	Hakuryo pond in Obihiro Univ. Agr. Vet. Med.	210719	210718	5		04h10m	250	250	9.910350000000000000000000000000
				399	Menyathes trifoliata	OKAMOTO Azumi; KOYAMA Kohei	Hakuryo pond in Obihiro Univ. Agr. Vet. Med.	210719	210718	5		04h20m	260	260	13.874490000000000000000000000000
				400	Menyathes trifoliata	OKAMOTO Azumi; KOYAMA Kohei	Hakuryo pond in Obihiro Univ. Agr. Vet. Med.	210719	210718	5		04h30m	270	270	21.802770000000000000000000000000
				401	Menyathes trifoliata	OKAMOTO Azumi; KOYAMA Kohei	Hakuryo pond in Obihiro Univ. Agr. Vet. Med.	210719	210718	5		04h40m	280	280	31.713120000000000000000000000000
				402	Menyathes trifoliata	OKAMOTO Azumi; KOYAMA Kohei	Hakuryo pond in Obihiro Univ. Agr. Vet. Med.	210719	210718	5		04h50m	290	290	37.659330000000000000000000000000
				403	Menyathes trifoliata	OKAMOTO Azumi; KOYAMA Kohei	Hakuryo pond in Obihiro Univ. Agr. Vet. Med.	210719	210718	5		05h00m	300	300	41.623470000000000000000000000000
				404	Menyathes trifoliata	OKAMOTO Azumi; KOYAMA Kohei	Hakuryo pond in Obihiro Univ. Agr. Vet. Med.	210719	210718	5		05h10m	310	310	47.569680000000000000000000000000
				405	Menyathes trifoliata	OKAMOTO Azumi; KOYAMA Kohei	Hakuryo pond in Obihiro Univ. Agr. Vet. Med.	210719	210718	5		05h20m	320	320	53.515890000000000000000000000000
				406	Menyathes trifoliata	OKAMOTO Azumi; KOYAMA Kohei	Hakuryo pond in Obihiro Univ. Agr. Vet. Med.	210719	210718	5		05h30m	330	330	57.480030000000000000000000000000
				407	Menyathes trifoliata	OKAMOTO Azumi; KOYAMA Kohei	Hakuryo pond in Obihiro Univ. Agr. Vet. Med.	210719	210718	5		05h40m	340	340	63.426240000000000000000000000000
				408	Menyathes trifoliata	OKAMOTO Azumi; KOYAMA Kohei	Hakuryo pond in Obihiro Univ. Agr. Vet. Med.	210719	210718	5		05h50m	350	350	69.372450000000000000000000000000
				409	Menyathes trifoliata	OKAMOTO Azumi; KOYAMA Kohei	Hakuryo pond in Obihiro Univ. Agr. Vet. Med.	210719	210718	5		06h00m	360	360	75.318660000000000000000000000000
				410	Menyathes trifoliata	OKAMOTO Azumi; KOYAMA Kohei	Hakuryo pond in Obihiro Univ. Agr. Vet. Med.	210719	210718	5		06h10m	370	370	85.229010000000000000000000000000
				411	Menyathes trifoliata	OKAMOTO Azumi; KOYAMA Kohei	Hakuryo pond in Obihiro Univ. Agr. Vet. Med.	210719	210718	5		06h20m	380	380	91.175220000000000000000000000000
				412	Menyathes trifoliata	OKAMOTO Azumi; KOYAMA Kohei	Hakuryo pond in Obihiro Univ. Agr. Vet. Med.	210719	210718	5		06h30m	390	390	99.103500000000000000000000000000
				413	Menyathes trifoliata	OKAMOTO Azumi; KOYAMA Kohei	Hakuryo pond in Obihiro Univ. Agr. Vet. Med.	210719	210718	5		06h40m	400	400	105.049710000000000000000000000000
				414	Menyathes trifoliata	OKAMOTO Azumi; KOYAMA Kohei	Hakuryo pond in Obihiro Univ. Agr. Vet. Med.	210719	210718	5		06h50m	410	410	122.888340000000000000000000000000
				415	Menyathes trifoliata	OKAMOTO Azumi; KOYAMA Kohei	Hakuryo pond in Obihiro Univ. Agr. Vet. Med.	210719	210718	5		07h00m	420	420	200.189070000000000000000000000000
				416	Menyathes trifoliata	OKAMOTO Azumi; KOYAMA Kohei	Hakuryo pond in Obihiro Univ. Agr. Vet. Med.	210719	210718	5		07h10m	430	430	1226.901330000000000000000000000000
				417	Menyathes trifoliata	OKAMOTO Azumi; KOYAMA Kohei	Hakuryo pond in Obihiro Univ. Agr. Vet. Med.	210719	210718	5		07h20m	440	440	1228.883400000000000000000000000000
				418	Menyathes trifoliata	OKAMOTO Azumi; KOYAMA Kohei	Hakuryo pond in Obihiro Univ. Agr. Vet. Med.	210719	210718	5		07h30m	450	450	998.963280000000000000000000000000
				419	Menyathes trifoliata	OKAMOTO Azumi; KOYAMA Kohei	Hakuryo pond in Obihiro Univ. Agr. Vet. Med.	210719	210718	5		07h40m	460	460	1454.839380000000000000000000000000
				420	Menyathes trifoliata	OKAMOTO Azumi; KOYAMA Kohei	Hakuryo pond in Obihiro Univ. Agr. Vet. Med.	210719	210718	5		07h50m	470	470	1526.193900000000000000000000000000
				421	Menyathes trifoliata	OKAMOTO Azumi; KOYAMA Kohei	Hakuryo pond in Obihiro Univ. Agr. Vet. Med.	210719	210718	5		08h00m	480	480	1591.602210000000000000000000000000
				422	Menyathes trifoliata	OKAMOTO Azumi; KOYAMA Kohei	Hakuryo pond in Obihiro Univ. Agr. Vet. Med.	210719	210718	5		08h10m	490	490	1658.992590000000000000000000000000
				423	Menyathes trifoliata	OKAMOTO Azumi; KOYAMA Kohei	Hakuryo pond in Obihiro Univ. Agr. Vet. Med.	210719	210718	5		08h20m	500	500	1708.544340000000000000000000000000
				424	Menyathes trifoliata	OKAMOTO Azumi; KOYAMA Kohei	Hakuryo pond in Obihiro Univ. Agr. Vet. Med.	210719	210718	5		08h30m	510	510	1758.096090000000000000000000000000
				425	Menyathes trifoliata	OKAMOTO Azumi; KOYAMA Kohei	Hakuryo pond in Obihiro Univ. Agr. Vet. Med.	210719	210718	5		08h40m	520	520	1811.611980000000000000000000000000
				426	Menyathes trifoliata	OKAMOTO Azumi; KOYAMA Kohei	Hakuryo pond in Obihiro Univ. Agr. Vet. Med.	210719	210718	5		08h50m	530	530	1536.104250000000000000000000000000
				427	Menyathes trifoliata	OKAMOTO Azumi; KOYAMA Kohei	Hakuryo pond in Obihiro Univ. Agr. Vet. Med.	210719	210718	5		09h00m	540	540	1056.443310000000000000000000000000
				428	Menyathes trifoliata	OKAMOTO Azumi; KOYAMA Kohei	Hakuryo pond in Obihiro Univ. Agr. Vet. Med.	210719	210718	5		09h10m	550	550	1258.614450000000000000000000000000
				429	Menyathes trifoliata	OKAMOTO Azumi; KOYAMA Kohei	Hakuryo pond in Obihiro Univ. Agr. Vet. Med.	210719	210718	5		09h20m	560	560	1978.105860000000000000000000000000
				430	Menyathes trifoliata	OKAMOTO Azumi; KOYAMA Kohei	Hakuryo pond in Obihiro Univ. Agr. Vet. Med.	210719	210718	5		09h30m	570	570	1395.377280000000000000000000000000
				431	Menyathes trifoliata	OKAMOTO Azumi; KOYAMA Kohei	Hakuryo pond in Obihiro Univ. Agr. Vet. Med.	210719	210718	5		09h40m	580	580	2023.693470000000000000000000000000
				432	Menyathes trifoliata	OKAMOTO Azumi; KOYAMA Kohei	Hakuryo pond in Obihiro Univ. Agr. Vet. Med.	210719	210718	5		09h50m	590	590	1534.122180000000000000000000000000
				433	Menyathes trifoliata	OKAMOTO Azumi; KOYAMA Kohei	Hakuryo pond in Obihiro Univ. Agr. Vet. Med.	210719	210718	5		10h00m	600	600	2071.263150000000000000000000000000
				434	Menyathes trifoliata	OKAMOTO Azumi; KOYAMA Kohei	Hakuryo pond in Obihiro Univ. Agr. Vet. Med.	210719	210718	5		10h10m	610	610	2073.245220000000000000000000000000
[truncated: 1,378 more rows]
[truncated: 13 more columns]
